# Supplementary material for: Taxonomic revision of the Elephant Pupinid snail genus Pollicaria Gould, 1856 (Prosobranchia, Pupinidae)
Source: Zookeys. 2013 Apr 11;(287):19–40. doi: 10.3897/zookeys.287.4617 (PMC3677354; doi:10.3897/zookeys.287.4617)
Supplement: XML Treatment for Pollicaria [file zookeys.287.4617-treatment1.xml]

<!DOCTYPE tp:taxon-treatment
  PUBLIC "-//TaxonX//DTD Taxonomic Treatment Publishing DTD v0 20100105//EN" "tax-treatment-NSO.dtd">
<tp:taxon-treatment xmlns:tp="http://www.plazi.org/taxpub"><tp:treatment-meta><mixed-citation publication-type="journal"><person-group><name><surname>Kongim</surname><given-names>Bangon</given-names></name><name><surname>Sutcharit</surname><given-names>Chirasak</given-names></name><name><surname>Naggs</surname><given-names>Fred</given-names></name><name><surname>Panha</surname><given-names>Somsak</given-names></name></person-group><article-title>Taxonomic revision of the Elephant Pupinid snail genus 
                    <italic>Pollicaria</italic> Gould, 1856 (Prosobranchia, Pupinidae)</article-title><source>Zookeys</source><day>11</day><month>4</month><year>2013</year><volume>2013</volume><issue>287</issue><fpage>19</fpage><lpage>40</lpage><pub-id pub-id-type="doi">10.3897/zookeys.287.4617</pub-id></mixed-citation></tp:treatment-meta><tp:nomenclature><label>Genus</label><tp:taxon-name>
                            <tp:taxon-name-part taxon-name-part-type="genus">Pollicaria</tp:taxon-name-part>
                        <object-id xmlns:xlink="http://www.w3.org/1999/xlink" xlink:type="simple">http://species-id.net/wiki/Pollicaria</object-id>
								</tp:taxon-name><tp:taxon-authority>Gould, 1856</tp:taxon-authority><tp:nomenclature-citation-list><tp:nomenclature-citation><tp:taxon-name>Pollicaria</tp:taxon-name><comment> Gould, 1856: 14. <xref ref-type="bibr" rid="B13">Gould 1862</xref>: 221. <xref ref-type="bibr" rid="B28">von Martens 1867</xref>: 67. <xref ref-type="bibr" rid="B47">Stoliczka 1871</xref>: 150. <xref ref-type="bibr" rid="B21">Kobelt 1902</xref>: 287. <xref ref-type="bibr" rid="B51">Wenz 1938</xref>: 475.</comment></tp:nomenclature-citation><tp:nomenclature-citation><tp:taxon-name>Hainesia</tp:taxon-name><comment> Pfeiffer, 1856b: 120 (part.).</comment></tp:nomenclature-citation><tp:nomenclature-citation><tp:taxon-name>Hybocystis</tp:taxon-name><comment> Benson, 1859: 90. <xref ref-type="bibr" rid="B6">Blanford 1864</xref>: 460. <xref ref-type="bibr" rid="B9">Crosse 1885</xref>: 180. <xref ref-type="bibr" rid="B11">Fischer 1885</xref>: 174.</comment></tp:nomenclature-citation></tp:nomenclature-citation-list></tp:nomenclature><tp:treatment-sec sec-type="Type species"><title>Type species:</title><p><italic><tp:taxon-name>Cyclostoma pollex</tp:taxon-name></italic> Gould, 1856: 14; by monotypy (see <xref ref-type="bibr" rid="B18">ICZN, 1999</xref>, Art. 68.3). The type species ‘<italic><tp:taxon-name>Cyclostoma pollex</tp:taxon-name></italic> Gould, 1856 [October]’ is currently recognized as a junior subjective synonym of <italic><tp:taxon-name>Megalomastoma gravidum</tp:taxon-name></italic> Benson, 1856 [March].</p></tp:treatment-sec><tp:treatment-sec sec-type="Note"><title>Note.</title><p>When describing his new species as <italic><tp:taxon-name>Cyclostoma pollex</tp:taxon-name></italic>, <xref ref-type="bibr" rid="B12">Gould (1856)</xref> simultaneously proposed the new generic name <italic><tp:taxon-name>Pollicaria</tp:taxon-name></italic> for this new nominal species. Gould also doubtfully included <italic><tp:taxon-name>Cyclostoma myersii</tp:taxon-name></italic> Haines, 1855 and <italic><tp:taxon-name>Cyclostoma chrysalis</tp:taxon-name></italic> Pfeiffer, 1852 in the <italic><tp:taxon-name>Pollicaria</tp:taxon-name></italic> Gould, 1856. <xref ref-type="bibr" rid="B3">Benson (1859)</xref> published a new generic name <italic><tp:taxon-name>Hybocystis</tp:taxon-name></italic> containing a single species from Burma <italic><tp:taxon-name>Megalomastoma gravidum</tp:taxon-name></italic><!--PageBreak--> Benson, 1856. Although <xref ref-type="bibr" rid="B4">Benson (1860)</xref> noted that <italic><tp:taxon-name>Hybocystis</tp:taxon-name></italic> was a junior subjective synonym of <italic><tp:taxon-name>Pollicaria</tp:taxon-name></italic> Gould, 1856, the name <italic><tp:taxon-name>Pollicaria</tp:taxon-name></italic> was widely overlooked prior to <xref ref-type="bibr" rid="B20">Kobelt’s (1902)</xref> review of cyclophoroideans and both <xref ref-type="bibr" rid="B51">Wenz (1938)</xref> and <xref ref-type="bibr" rid="B34">Pain (1974)</xref> continued to mistakenly cite <italic><tp:taxon-name>Megalomastoma gravidum</tp:taxon-name></italic> Benson, 1856 as the type species. With only the doubtful inclusion of <italic><tp:taxon-name>Cyclostoma myersii</tp:taxon-name></italic> Haines, 1855 and <italic><tp:taxon-name>Cyclostoma chrysalis</tp:taxon-name></italic> Pfeiffer, 1852 in the original description of <italic><tp:taxon-name>Pollicaria</tp:taxon-name></italic>, the type species of <italic><tp:taxon-name>Pollicaria</tp:taxon-name></italic> was unequivocally fixed in the original publication by monotypy.</p></tp:treatment-sec><tp:treatment-sec sec-type="Diagnosis"><title>Diagnosis.</title><p>Shell pupoid, small to large (shell height 35–50 mm), thickened and solid. Shell smooth or malleated sculpture from almost white to pale yellow, reddish brown and nearly black; periostracum generally thick. Whorls 5–7, last whorl expanded, body whorl distorted when adult; sutures weakly impressed. Aperture rounded, shallow to absent posterior angled groove; peristome continuous and thickened; lip duplicated and reflexed; umbilicus narrow. Operculum multi-lamellar calcareous plate. Radula taenioglossate with seven teeth in each transverse row.</p></tp:treatment-sec><tp:treatment-sec sec-type="Keys to species and subspecies of the genus Pollicaria recognized in this study"><title>Keys to species and subspecies of the genus <italic><tp:taxon-name>Pollicaria</tp:taxon-name></italic> recognized in this study</title><table-wrap content-type="key" position="float" orientation="portrait"><table><tbody><tr><td rowspan="1" colspan="1">1</td><td rowspan="1" colspan="1">Peristome with declining shoulder inside peristome (<xref ref-type="fig" rid="F1">Fig. 1A</xref>)</td><td rowspan="1" colspan="1">2</td></tr><tr><td rowspan="1" colspan="1">–</td><td rowspan="1" colspan="1">Peristome without declining shoulder inside peristome (<xref ref-type="fig" rid="F1">Fig. 1B</xref>)</td><td rowspan="1" colspan="1">4</td></tr><tr><td rowspan="1" colspan="1">2</td><td rowspan="1" colspan="1">Shell small (height &lt; 35 mm)</td><td rowspan="1" colspan="1">3</td></tr><tr><td rowspan="1" colspan="1">–</td><td rowspan="1" colspan="1">Shell large (height &gt; 40 mm), shell ground colour brown to black, periostracum corneous</td><td rowspan="1" colspan="1"><italic><tp:taxon-name>Pollicaria rochebruni</tp:taxon-name></italic></td></tr><tr><td rowspan="1" colspan="1">3</td><td rowspan="1" colspan="1">Shell pale yellow</td><td rowspan="1" colspan="1"><italic><tp:taxon-name>Pollicaria gravida</tp:taxon-name></italic></td></tr><tr><td rowspan="1" colspan="1">–</td><td rowspan="1" colspan="1">Shell bright orange</td><td rowspan="1" colspan="1"><italic><tp:taxon-name>Pollicaria crossei</tp:taxon-name></italic></td></tr><tr><td rowspan="1" colspan="1">4</td><td rowspan="1" colspan="1">Shell usually large (height &gt; 40 mm) </td><td rowspan="1" colspan="1">5</td></tr><tr><td rowspan="1" colspan="1">–</td><td rowspan="1" colspan="1">Shell small (height &lt; 35 mm) to medium (35 &lt; height &lt; 40 mm), with bright orange, purple to black</td><td rowspan="1" colspan="1">6</td></tr><tr><td rowspan="1" colspan="1">5</td><td rowspan="1" colspan="1">Shell dark orange to pale orange, lip duplicated, dorsal part of last whorl pitted</td><td rowspan="1" colspan="1"><italic><tp:taxon-name>Pollicaria elephas</tp:taxon-name></italic></td></tr><tr><td rowspan="1" colspan="1">–</td><td rowspan="1" colspan="1">Shell elongate pupoid, brown to red, periostracum thick corneous, lip expanded, dorsal part of last whorl malleated</td><td rowspan="1" colspan="1"><italic><tp:taxon-name>Pollicaria myersii</tp:taxon-name></italic></td></tr><tr><td rowspan="1" colspan="1">6</td><td rowspan="1" colspan="1">Spire and apex bright yellow to orange, shell medium (35 &lt; height &lt; 40 mm)</td><td rowspan="1" colspan="1"><italic><tp:taxon-name>Pollicaria mouhoti mouhoti</tp:taxon-name></italic></td></tr><tr><td rowspan="1" colspan="1">–</td><td rowspan="1" colspan="1">Spire monochrome purple to black, shell small (height &lt; 35 mm)</td><td rowspan="1" colspan="1"><italic><tp:taxon-name>Pollicaria mouhoti monochroma</tp:taxon-name></italic> ssp. n.</td></tr></tbody></table></table-wrap></tp:treatment-sec><tp:treatment-sec><!--Section generated to contain objects referenced in tp:taxon-treatment.--><fig id="F1" position="float" orientation="portrait"><label>Figure 1.</label><caption><p>Breathing devices of six genera within the <tp:taxon-name>Pupinidae</tp:taxon-name>; black arrow indicates the position of breathing devices. <bold>A</bold> Anterior and posterior canals of <italic><tp:taxon-name>Pupina</tp:taxon-name></italic> <bold>B</bold> Anterior canal and twisted posterior canal of <italic><tp:taxon-name>Pupinella</tp:taxon-name></italic> <bold>C</bold> Complete posterior tube in <italic><tp:taxon-name>Raphaulus</tp:taxon-name></italic> <bold>D</bold> Shallow posterior angled groove of <italic><tp:taxon-name>Pollicaria</tp:taxon-name></italic>, white arrow indicates the parietal declining shoulder inside peristome <bold>E</bold> Anterior (peristomal) groove inside aperture of <italic><tp:taxon-name>Tortulosa</tp:taxon-name></italic> <bold>F</bold> Thin posterior groove inside aperture of <italic><tp:taxon-name>Schistoloma</tp:taxon-name></italic>.</p></caption><graphic xmlns:xlink="http://www.w3.org/1999/xlink" xlink:href="ZooKeys-287-019-g001.jpg" position="float" orientation="portrait" xlink:type="simple"/></fig></tp:treatment-sec><ref-list><ref id="B13"><mixed-citation xmlns:xlink="http://www.w3.org/1999/xlink" xlink:type="simple"><person-group><name name-style="western"><surname>Gould</surname><given-names>AA</given-names></name></person-group> (<year>1862</year>)<source> Otia conchologica: descriptions of shells and mollusks from 1839 to 1862.</source><publisher-name>Freeman and Bolles</publisher-name>, <publisher-loc>Boston</publisher-loc>, <lpage>256</lpage> pp.</mixed-citation></ref><ref id="B28"><mixed-citation xmlns:xlink="http://www.w3.org/1999/xlink" xlink:type="simple"><person-group><name name-style="western"><surname>von Martens</surname><given-names>E</given-names></name></person-group> (<year>1867</year>)<source> Die preussische Expedition nach Ost-Asien.</source><publisher-name>Zoologischer Theil</publisher-name>, <publisher-loc>zweiter Band. Verlag der Königlichen Geheimen Ober-Hofbuchdruckerei</publisher-loc>, <lpage>477</lpage> pp.</mixed-citation></ref><ref id="B47"><mixed-citation xmlns:xlink="http://www.w3.org/1999/xlink" xlink:type="simple"><person-group><name name-style="western"><surname>Stoliczka</surname><given-names>F</given-names></name></person-group> (<year>1871</year>)<article-title> Notes on terrestrial Mollusca from the neighborhood of Moulmein (Tenasserim Provinces), with descriptions of new species.</article-title><source>Journal of the Asiatic Society of Bengal </source><volume>40</volume>: <fpage>143</fpage>-<lpage>177</lpage>.</mixed-citation></ref><ref id="B21"><mixed-citation xmlns:xlink="http://www.w3.org/1999/xlink" xlink:type="simple"><person-group><name name-style="western"><surname>Kobelt</surname><given-names>W</given-names></name><name name-style="western"><surname>Möllendorff</surname><given-names>OF</given-names></name></person-group> (<year>1899</year>)<article-title> Katalog der gegenwärtig lebend bekannten Pneumonopomen.</article-title><source>Nachrichtsblatt der Deutschen Malakozoologischen Gesellschaft </source><volume>31</volume>: <fpage>129</fpage>-<lpage>151</lpage>.</mixed-citation></ref><ref id="B51"><mixed-citation xmlns:xlink="http://www.w3.org/1999/xlink" xlink:type="simple"><person-group><name name-style="western"><surname>Wenz</surname><given-names>W</given-names></name></person-group> (<year>1938–1944</year>)<source> Gastropoda. Teil 1, Allgemeiner Teil [pp. 1–84] und Prosobranchia [pp. 85–231]. In Schindewolf OH (Ed.) Handbuch der Paläozoologie. Vol. 6 Gebrüder Bornträger: Berlin, 1639 pp.</source></mixed-citation></ref><ref id="B6"><mixed-citation xmlns:xlink="http://www.w3.org/1999/xlink" xlink:type="simple"><person-group><name name-style="western"><surname>Blanford</surname><given-names>WT</given-names></name></person-group> (<year>1864</year>)<source> On the classification of the Cyclostomacea of eastern Asia. Annals and Magazine of Natural History, Series 3, 13: 441–465.</source></mixed-citation></ref><ref id="B9"><mixed-citation xmlns:xlink="http://www.w3.org/1999/xlink" xlink:type="simple"><person-group><name name-style="western"><surname>Crosse</surname><given-names>H</given-names></name></person-group> (<year>1885</year>)<article-title> Etude monographique sur les espèces du genre <italic>Hybocystis</italic> de Benson.</article-title><source>Journal de Conchyliologie </source><volume>33</volume>: <fpage>180</fpage>-<lpage>193</lpage>.</mixed-citation></ref><ref id="B11"><mixed-citation xmlns:xlink="http://www.w3.org/1999/xlink" xlink:type="simple"><person-group><name name-style="western"><surname>Fischer</surname><given-names>P</given-names></name></person-group> (<year>1885</year>)<article-title> Note sur ľanimal de <italic>Hybocystis elephas</italic> de Morgan.</article-title><source>Journal de Conchyliologie </source><volume>33</volume>: <fpage>174</fpage>-<lpage>179</lpage>.</mixed-citation></ref><ref id="B18"><mixed-citation xmlns:xlink="http://www.w3.org/1999/xlink" xlink:type="simple"><person-group><name name-style="western"><surname>International Commission on Zoological Nomenclature</surname><given-names>(ICZN)</given-names></name></person-group> (<year>1999</year>)<source> International Code of Zoological Nomenclature, 4<sup>th</sup>.</source><publisher-name>London</publisher-name>, <publisher-loc>International Trust for Zoological Nomenclature</publisher-loc>, <lpage>306</lpage> pp.</mixed-citation></ref><ref id="B12"><mixed-citation xmlns:xlink="http://www.w3.org/1999/xlink" xlink:type="simple"><!--PageBreak--><person-group><name name-style="western"><surname>Gould</surname><given-names>AA</given-names></name></person-group> (<year>1856</year>)<source> Descriptions of shells. Proceedings of Boston Society of Natural History 6: 11–16.</source></mixed-citation></ref><ref id="B3"><mixed-citation xmlns:xlink="http://www.w3.org/1999/xlink" xlink:type="simple"><person-group><name name-style="western"><surname>Benson</surname><given-names>WH</given-names></name></person-group> (<year>1859</year>)<source> Observation of shell and animal of <italic>Hybocystis</italic>, a new genus of Cyclostomidae, base on <italic>Megalostoma gravidum</italic> and <italic>Otopoma blennus</italic>, B.; with notes on other living shells from India and Burmah. Annals and Magazine of Natural History, Series 3, 4: 90–93.</source></mixed-citation></ref><ref id="B4"><mixed-citation xmlns:xlink="http://www.w3.org/1999/xlink" xlink:type="simple"><person-group><name name-style="western"><surname>Benson</surname><given-names>WH</given-names></name></person-group> (<year>1860</year>)<source> Notes on the subgenus <italic>Corilla</italic> H. &amp; A. Adams, and on the group <italic>Plectopylis</italic> Benson; also on <italic>Pollicaria</italic> Gould, and <italic>Hybocystis</italic> Benson. Annals and Magazine of Natural History, Series 3, 6: 98–100.</source></mixed-citation></ref><ref id="B20"><mixed-citation xmlns:xlink="http://www.w3.org/1999/xlink" xlink:type="simple"><person-group><name name-style="western"><surname>Kobelt</surname><given-names>W</given-names></name></person-group> (<year>1902</year>)<source> Cyclophoridae. Das Tierreich, 16 Lieferung.</source><publisher-name>Verlag von R. Friedländer und Sohn</publisher-name>, <publisher-loc>Berlin</publisher-loc>, <lpage>663</lpage> pp.</mixed-citation></ref><ref id="B34"><mixed-citation xmlns:xlink="http://www.w3.org/1999/xlink" xlink:type="simple"><person-group><name name-style="western"><surname>Pain</surname><given-names>T</given-names></name></person-group> (<year>1974</year>)<article-title> The land operculate genus <italic>Pollicaria</italic> Gould (Gastropoda), a systematic revision.</article-title><source>Journal of Conchology </source><volume>28</volume>: <fpage>173</fpage>-<lpage>178</lpage>.</mixed-citation></ref></ref-list></tp:taxon-treatment>
