# Supplementary material for: Taxonomic revision of the Elephant Pupinid snail genus Pollicaria Gould, 1856 (Prosobranchia, Pupinidae)
Source: Zookeys. 2013 Apr 11;(287):19–40. doi: 10.3897/zookeys.287.4617 (PMC3677354; doi:10.3897/zookeys.287.4617)
Supplement: XML Treatment for Pollicaria gravida [file zookeys.287.4617-treatment2.xml]

<!DOCTYPE tp:taxon-treatment
  PUBLIC "-//TaxonX//DTD Taxonomic Treatment Publishing DTD v0 20100105//EN" "tax-treatment-NSO.dtd">
<tp:taxon-treatment xmlns:tp="http://www.plazi.org/taxpub"><tp:treatment-meta><mixed-citation publication-type="journal"><person-group><name><surname>Kongim</surname><given-names>Bangon</given-names></name><name><surname>Sutcharit</surname><given-names>Chirasak</given-names></name><name><surname>Naggs</surname><given-names>Fred</given-names></name><name><surname>Panha</surname><given-names>Somsak</given-names></name></person-group><article-title>Taxonomic revision of the Elephant Pupinid snail genus 
                    <italic>Pollicaria</italic> Gould, 1856 (Prosobranchia, Pupinidae)</article-title><source>Zookeys</source><day>11</day><month>4</month><year>2013</year><volume>2013</volume><issue>287</issue><fpage>19</fpage><lpage>40</lpage><pub-id pub-id-type="doi">10.3897/zookeys.287.4617</pub-id></mixed-citation></tp:treatment-meta><tp:nomenclature><tp:taxon-name>
                            <tp:taxon-name-part taxon-name-part-type="genus">Pollicaria</tp:taxon-name-part>
                            <tp:taxon-name-part taxon-name-part-type="species">gravida</tp:taxon-name-part>
                        <object-id xmlns:xlink="http://www.w3.org/1999/xlink" xlink:type="simple">http://species-id.net/wiki/Pollicaria_gravida</object-id>
								</tp:taxon-name><tp:taxon-authority>(Benson, 1856)</tp:taxon-authority><xref ref-type="fig" rid="F4">Fig. 4A–E</xref><xref ref-type="table" rid="T1">Tables 1</xref><xref ref-type="table" rid="T2">2</xref><tp:nomenclature-citation-list><tp:nomenclature-citation><tp:taxon-name>Megalostoma gravidum</tp:taxon-name><comment> Benson, 1856 [March]: 229. Type locality: Moulmein. <xref ref-type="bibr" rid="B17">Hanley and Theobald 1870</xref>: pl. 7, fig. 1.</comment></tp:nomenclature-citation><tp:nomenclature-citation><!--PageBreak--><tp:taxon-name>Otopoma blennus</tp:taxon-name><comment> Benson, 1856: 231. Type locality: Moulmein.</comment></tp:nomenclature-citation><tp:nomenclature-citation><tp:taxon-name>Cyclostoma pollex</tp:taxon-name><comment> Gould, 1856 [October]: 14. Type locality: Tavoy, British Burma. <xref ref-type="bibr" rid="B13">Gould 1862</xref>: 221.</comment></tp:nomenclature-citation><tp:nomenclature-citation><tp:taxon-name>Hybocystis gravida</tp:taxon-name><comment>—Benson, 1859: 91. <xref ref-type="bibr" rid="B38">Pfeiffer 1860</xref>: 123, 124, pl. 35, figs 1–4. <xref ref-type="bibr" rid="B6">Blanford 1864</xref>: 460. <xref ref-type="bibr" rid="B9">Crosse 1885</xref>: 187–190, pl. 11, fig. 2. <xref ref-type="bibr" rid="B11">Fischer 1885</xref>: 174.</comment></tp:nomenclature-citation><tp:nomenclature-citation><tp:taxon-name>Pollicaria gravida</tp:taxon-name><comment>—Stoliczka, 1871: 150. <xref ref-type="bibr" rid="B44">Sowerby 1878</xref>: <tp:taxon-name>Pupinidae</tp:taxon-name>, pl. 8, species 68. <xref ref-type="bibr" rid="B20">Kobelt 1902</xref>: 289, 290, fig. 65. <xref ref-type="bibr" rid="B14">Gude 1921</xref>: 191, fig. 29. <xref ref-type="bibr" rid="B51">Wenz 1938</xref>: 475, fig. 1213. <xref ref-type="bibr" rid="B34">Pain 1974</xref>: 174, pl. 6 fig. 7.</comment></tp:nomenclature-citation><tp:nomenclature-citation><tp:taxon-name>Cyclostoma (Pollicaria) pollex</tp:taxon-name><comment>—Johnson, 1964: 129.</comment></tp:nomenclature-citation></tp:nomenclature-citation-list></tp:nomenclature><tp:treatment-sec sec-type="Material examined"><title>Material examined.</title><p>Five shells in the type series of W.H. Benson, the specimen with similar shape, size and colour to the original description is designated here as the lectotype of <italic><tp:taxon-name>Megalomastoma gravidum</tp:taxon-name></italic> Benson, 1856 UMZC I.102935.A (height 32 mm, width 18 mm; <xref ref-type="fig" rid="F4">Fig. 4A</xref>) and paralectotypes UMZC I.102935.B-E (4 shells, <xref ref-type="fig" rid="F4">Fig. 4B</xref>); syntype of <italic><tp:taxon-name>Otopoma blennus</tp:taxon-name></italic> Benson, 1856 UMZC I.102930.A-B (2 shells, <xref ref-type="fig" rid="F4">Fig. 4C</xref>).</p><p>Burma: NHMUK 79.9.1.5-6 (2 shells), Theobald colln. Acc. no. 1592 (2 shells), B.R. Lucus colln. Acc. no. 2351 (2 shells), Trechmann colln. Acc. no. 2176 (2 shells), 2 lots of E.R. Sykes collns. Acc. no. 1825 (1 shell and 2 shells); ZMA: R.v. Lennep colln. Acc. no. 1876 (1 shell); ZMB: Paetel colln. (1 shell), 2 lots of Dunker collns. (1 shell, 2 shells), Nevill colln. ZMB 20723 (2 shells). Farm Cave, Moulmein: NHMUK 88.124.863.4-5 (3 shells, <xref ref-type="fig" rid="F4">Fig. 4D, E</xref>). Moulmein, Burma: NHMUK 71.9.23.193 (1 shell), 24.06.4.4 (2 shells), 1954.6.2.1231-1 (2 shells), H. Cuming colln. (4 shells), 2 lots of H.F./W.T. Blanford collns. Acc. no. 1944 (5 shells, 2 shells), T. Oldham colln. Acc. no. 1733 (2 shells); ZMA: Schepman colln. (1 shell). Unknown locality: NHMUK V.W. MacAndrew coll. (4 shells), H.E.J. Biggs colln. Acc. no. 2258 (2 shells), H. Cuming colln. (1 shell).</p><fig id="F4" position="float" orientation="portrait"><label>Figure 4.</label><caption><p>Shell morphology of <italic><tp:taxon-name>Pollicaria</tp:taxon-name></italic> spp. <bold>A–E</bold> <italic><tp:taxon-name>Pollicaria gravida</tp:taxon-name></italic> <bold>A</bold> lectotype UMZC I.102935.A <bold>B</bold> paralectotype UMZC I.102935.B-E <bold>C</bold> syntype of <italic><tp:taxon-name>Otopoma blennus</tp:taxon-name></italic> Benson, 1856 UMZC I.102930.A and <bold>D, E</bold> specimens from Farm Caves, Moulmein, Burma (NHMUK 88.124.863.4–5; specimen with ‘x’ was figured in <xref ref-type="bibr" rid="B14">Gude (1921)</xref>, fig. 29) <bold>F, G</bold> <italic><tp:taxon-name>Pollicaria myersii</tp:taxon-name></italic> <bold>F</bold> form Siam (NHMUK 20090242; specimen figured in Pfeiffer, 1856a, pl. 19, figs 1, 2), and <bold>G</bold> specimen from Pahom, Vang Vieng, Laos (CUMZ 1572) <bold>H, I</bold> <italic><tp:taxon-name>Pollicaria mouhoti mouhoti</tp:taxon-name></italic> <bold>H</bold> lectotype (NHMUK 20130071/1), and <bold>I</bold> specimen from Tam Wungdang, Phitsanulok (CUMZ 1533) <bold>J, K</bold> <italic><tp:taxon-name>Pollicaria mouhoti monochroma</tp:taxon-name></italic> ssp. n. from the type locality, <bold>J</bold> holotype CUMZ 1577, and <bold>K</bold> paratype CUMZ 1548.</p></caption><graphic xmlns:xlink="http://www.w3.org/1999/xlink" xlink:href="ZooKeys-287-019-g004.jpg" position="float" orientation="portrait" xlink:type="simple"/></fig><table-wrap id="T1" position="float" orientation="portrait"><label>Table 1.</label><caption><p>Comparative morphological characters and karyotype among <italic><tp:taxon-name>Pollicaria</tp:taxon-name></italic> species recognized in this study.</p></caption><table><tbody><tr><th rowspan="1" colspan="1"><bold>Characters</bold></th><th rowspan="1" colspan="1"><bold><italic><tp:taxon-name>Pollicaria gravida</tp:taxon-name></italic></bold></th><th rowspan="1" colspan="1"><bold><italic><tp:taxon-name>Pollicaria myersii</tp:taxon-name></italic></bold></th><th rowspan="1" colspan="1"><bold><italic><tp:taxon-name>Pollicaria mouhoti</tp:taxon-name></italic></bold></th><th rowspan="1" colspan="1"><bold><italic><tp:taxon-name>Pollicaria elephas</tp:taxon-name></italic></bold></th><th rowspan="1" colspan="1"><bold><italic><tp:taxon-name>Pollicaria rochebruni</tp:taxon-name></italic></bold></th><th rowspan="1" colspan="1"><bold><italic><tp:taxon-name>Pollicaria crossei</tp:taxon-name></italic></bold></th></tr><tr><td rowspan="1" colspan="1">Shell size (shell height)</td><td rowspan="1" colspan="1">small (height &lt;35 mm)</td><td rowspan="1" colspan="1">large (height &gt; 40 mm)</td><td rowspan="1" colspan="1">small to medium</td><td rowspan="1" colspan="1">large (height &gt; 40 mm)</td><td rowspan="1" colspan="1">medium (35 &lt; height &gt; 40 mm)</td><td rowspan="1" colspan="1">small (height &lt;35 mm)</td></tr><tr><td rowspan="1" colspan="1">Umbilicus</td><td rowspan="1" colspan="1">perforate</td><td rowspan="1" colspan="1">narrow</td><td rowspan="1" colspan="1">subumbilicate</td><td rowspan="1" colspan="1">narrow</td><td rowspan="1" colspan="1">narrow</td><td rowspan="1" colspan="1">narrow</td></tr><tr><td rowspan="1" colspan="1">Periostracum; shell colour</td><td rowspan="1" colspan="1">transparent; whitish to yellow</td><td rowspan="1" colspan="1">transparent; monochrome pale orange</td><td rowspan="1" colspan="1">transparent; monochrome black or with orange apex</td><td rowspan="1" colspan="1">transparent; yellow to orange</td><td rowspan="1" colspan="1">thicken corneous; reddish to orange</td><td rowspan="1" colspan="1">transparent; pale to deep orange</td></tr><tr><td rowspan="1" colspan="1">Sculpture on last whorl</td><td rowspan="1" colspan="1">absent</td><td rowspan="1" colspan="1">with thin wrinkle sculpture</td><td rowspan="1" colspan="1">with prominent wrinkle sculpture</td><td rowspan="1" colspan="1">with prominent wrinkle sculpture</td><td rowspan="1" colspan="1">absent</td><td rowspan="1" colspan="1">absent</td></tr><tr><td rowspan="1" colspan="1">Peristome shape; colour</td><td rowspan="1" colspan="1">rounded; as hell colour</td><td rowspan="1" colspan="1">slightly distorted; orange</td><td rowspan="1" colspan="1">slightly distorted; bright orange to reddish</td><td rowspan="1" colspan="1">rounded; as shell colour</td><td rowspan="1" colspan="1">rounded; as shell colour</td><td rowspan="1" colspan="1">rounded; as shell colour</td></tr><tr><td rowspan="1" colspan="1">Apertural groove</td><td rowspan="1" colspan="1">present</td><td rowspan="1" colspan="1">absent</td><td rowspan="1" colspan="1">absent</td><td rowspan="1" colspan="1">absent</td><td rowspan="1" colspan="1">present</td><td rowspan="1" colspan="1">present</td></tr><tr><td rowspan="1" colspan="1">Karyotype*</td><td rowspan="1" colspan="1">not available</td><td rowspan="1" colspan="1">4m+6sm+2st+ 1t</td><td rowspan="1" colspan="1">6m+4sm+2st+ 1t 7m+3sm+2st+ 1t</td><td rowspan="1" colspan="1">2m+6sm+2st+ 3t</td><td rowspan="1" colspan="1">3m+7sm+2st+ 1t</td><td rowspan="1" colspan="1">2m+8sm+2st+ 1t</td></tr></tbody></table><table-wrap-foot><fn><p>* Data from <xref ref-type="bibr" rid="B22">Kongim et al. (2009</xref>, <xref ref-type="bibr" rid="B23">2010</xref>); the chromosome morphology abbreviations: m, metacentric; sm, submetacentric; st, subtelocentric; t, telocentric.</p></fn></table-wrap-foot></table-wrap><table-wrap id="T2" position="float" orientation="portrait"><label>Table 2.</label><caption><p>Shell size variation among <italic><tp:taxon-name>Pollicaria</tp:taxon-name></italic> species recognized in this study.</p></caption><table><tbody><tr><th rowspan="2" colspan="1"><bold>Species, Locality and CUMZ nos.</bold></th><th rowspan="2" colspan="1"><bold>Number of adult shell examined</bold></th><th rowspan="1" colspan="3"><bold>Ranges, Mean ± SD in mm of:</bold></th><th rowspan="2" colspan="1"><bold>Whorl ranges</bold></th></tr><tr><th rowspan="1" colspan="1"><bold>Shell Height</bold></th><th rowspan="1" colspan="1"><bold>Shell Width</bold></th><th rowspan="1" colspan="1"><bold>h/d Ratio</bold></th></tr><tr><td rowspan="1" colspan="6"><italic><tp:taxon-name>Pollicaria gravida</tp:taxon-name></italic></td></tr><tr><td rowspan="1" colspan="1">UMZC and NHMUK collections</td><td rowspan="1" colspan="1">14</td><td rowspan="1" colspan="1">24.7–34.3 29.8 ± 2.54</td><td rowspan="1" colspan="1">14.6–19.0 17.4 ± 1.58</td><td rowspan="1" colspan="1">1.65–1.82 1.71 ± 0.12</td><td rowspan="1" colspan="1">5¾-6¼</td></tr><tr><td rowspan="1" colspan="6"><italic><tp:taxon-name>Pollicaria myersii</tp:taxon-name></italic></td></tr><tr><td rowspan="1" colspan="1">Pahom, Vang Vieng, Laos: 1520, 1572</td><td rowspan="1" colspan="1">10</td><td rowspan="1" colspan="1">37.8–50.6 43.4 ± 3.94</td><td rowspan="1" colspan="1">18.6–23.9 21.1 ± 1.68</td><td rowspan="1" colspan="1">1.97–2.16 2.06 ± 0.05</td><td rowspan="1" colspan="1">6¾-7</td></tr><tr><td rowspan="1" colspan="6"><italic><tp:taxon-name>Pollicaria mouhoti mouhoti</tp:taxon-name></italic></td></tr><tr><td rowspan="1" colspan="1">Namnao N. P., Phetchabun: 1538, 1574</td><td rowspan="1" colspan="1">7</td><td rowspan="1" colspan="1">36.2–41.5 37.6 ± 1.74</td><td rowspan="1" colspan="1">18.4–21.6 19.6 ± 0.96</td><td rowspan="1" colspan="1">1.85–1.99 1.92 ± 0.05</td><td rowspan="1" colspan="1">6½</td></tr><tr><td rowspan="1" colspan="1">Phu Kiew Wildlife Sanctuary, Chaiyaphum: 1551, 1528, 1529, 1571</td><td rowspan="1" colspan="1">65</td><td rowspan="1" colspan="1">33.6–44.1 37.7 ± 2.26</td><td rowspan="1" colspan="1">17.8–23.3 19.5 ± 1.20</td><td rowspan="1" colspan="1">1.86–2.14 1.94 ± 0.06</td><td rowspan="1" colspan="1">6–6¾</td></tr><tr><td rowspan="1" colspan="1">Tam Wungdang, Phitsanulok: 1533, 1537</td><td rowspan="1" colspan="1">40</td><td rowspan="1" colspan="1">33.4–40.8 36.7 ± 1.81</td><td rowspan="1" colspan="1">17.6–21.2 19.0 ± 0.83</td><td rowspan="1" colspan="1">1.86–2.05 1.93 ± 0.05</td><td rowspan="1" colspan="1">6–6½</td></tr><tr><td rowspan="1" colspan="1">Wat Pa-Mamuang, Phitsanulok: 1541</td><td rowspan="1" colspan="1">13</td><td rowspan="1" colspan="1">33.9–40.4 37.7 ± 2.12</td><td rowspan="1" colspan="1">18.4–20.2 19.6 ±0.78</td><td rowspan="1" colspan="1">1.82–2.04 1.92 ± 0.06</td><td rowspan="1" colspan="1">6–6½</td></tr><tr><td rowspan="1" colspan="6"><italic><tp:taxon-name>Pollicaria mouhoti monochroma</tp:taxon-name></italic> ssp. n.</td></tr><tr><td rowspan="1" colspan="1">Phu Phalom, Loei: 1547</td><td rowspan="1" colspan="1">23</td><td rowspan="1" colspan="1">31.1–42.6 38.2 ± 2.52</td><td rowspan="1" colspan="1">17.9–21.4 19.4 ± 0.97</td><td rowspan="1" colspan="1">1.55–2.15 1.98 ± 0.11</td><td rowspan="1" colspan="1">6–6½</td></tr><tr><td rowspan="1" colspan="1">Tam Pha Bing, Loei: 1561, 1562</td><td rowspan="1" colspan="1">134</td><td rowspan="1" colspan="1">30.5–39.1 34.5 ± 2.09</td><td rowspan="1" colspan="1">16.4–20.6 18.4 ± 1.03</td><td rowspan="1" colspan="1">1.78–2.13 1.88 ± 0.05</td><td rowspan="1" colspan="1">5¾-6½</td></tr><tr><td rowspan="1" colspan="1">Tam Pha Singh, Loei: 1543</td><td rowspan="1" colspan="1">33</td><td rowspan="1" colspan="1">29.6–37.9 33.8 ± 2.41</td><td rowspan="1" colspan="1">15.8–19.5 17.6 ± 1.03</td><td rowspan="1" colspan="1">1.71–2.00 1.92 ± 0.06</td><td rowspan="1" colspan="1">5¾-6¼</td></tr><tr><td rowspan="1" colspan="1">Wat Tam Pha Poo, Loei: 1545</td><td rowspan="1" colspan="1">56</td><td rowspan="1" colspan="1">30.2–36.7 32.5 ± 1.37</td><td rowspan="1" colspan="1">16.1–19.3 17.2 ± 0.64</td><td rowspan="1" colspan="1">1.76–2.00 1.89 ± 0.05</td><td rowspan="1" colspan="1">5¾-6</td></tr><tr><td rowspan="1" colspan="6"><italic><tp:taxon-name>Pollicaria elephas</tp:taxon-name></italic></td></tr><tr><td rowspan="1" colspan="1">Ampang Baru, Ipoh, Perak, Malaysia: 1535</td><td rowspan="1" colspan="1">51</td><td rowspan="1" colspan="1">36.4–51.1 43.9 ± 3.12</td><td rowspan="1" colspan="1">19.4–24.5 21.9 ± 1.31</td><td rowspan="1" colspan="1">1.85–2.12 2.01 ± 0.06</td><td rowspan="1" colspan="1">6–6¾</td></tr><tr><td rowspan="1" colspan="1">Gunung Kenting, Ipoh, Perak, Malaysia: 1534, 1536, 1596</td><td rowspan="1" colspan="1">182</td><td rowspan="1" colspan="1">36.4–49.9, 42.3 ± 2.34</td><td rowspan="1" colspan="1">11.1–25.6 21.9 ± 1.64</td><td rowspan="1" colspan="1">1.78–3.79 1.4 ± 0.15</td><td rowspan="1" colspan="1">6–6¾ </td></tr><tr><td rowspan="1" colspan="6"><italic><tp:taxon-name>Pollicaria rochebruni</tp:taxon-name></italic></td></tr><tr><td rowspan="1" colspan="1">Cuc Phuong N. P., Vietnam: 1521, 1532</td><td rowspan="1" colspan="1">8</td><td rowspan="1" colspan="1">32.6–42.3 40.1 ± 2.26</td><td rowspan="1" colspan="1">18.1–22.9 20.6 ± 1.66</td><td rowspan="1" colspan="1">1.80–2.09 1.95 ± 0.11</td><td rowspan="1" colspan="1">6¼</td></tr><tr><td rowspan="1" colspan="1">Phuong Nga N. P., Vietnam: 1523, 1539, 1552</td><td rowspan="1" colspan="1">5</td><td rowspan="1" colspan="1">37.8–45.0 40.8 ± 2.74</td><td rowspan="1" colspan="1">20.0–21.8 20.7 ± 0.71</td><td rowspan="1" colspan="1">1.89–2.07 1.97 ± 0.07</td><td rowspan="1" colspan="1">6¼-6¾</td></tr><tr><td rowspan="1" colspan="6"><italic><tp:taxon-name>Pollicaria crossei</tp:taxon-name></italic></td></tr><tr><td rowspan="1" colspan="1">Cuc Phuong N. P., Vietnam: 1521, 1522, 1588</td><td rowspan="1" colspan="1">10</td><td rowspan="1" colspan="1">32.6–38.0 35.3 ± 1.74</td><td rowspan="1" colspan="1">17.6–18.9 18.9 ± 1.01</td><td rowspan="1" colspan="1">1.82–1.93 1.87 ± 0.06</td><td rowspan="1" colspan="1">6¼</td></tr><tr><td rowspan="1" colspan="1">Hulien, Vietnam: 1590</td><td rowspan="1" colspan="1">5</td><td rowspan="1" colspan="1">32.7–36.2 34.9 ± 1.43</td><td rowspan="1" colspan="1">18.0–19.8 18.7 ± 0.07</td><td rowspan="1" colspan="1">1.82–1.93 1.87 ± 0.05</td><td rowspan="1" colspan="1">6¼</td></tr></tbody></table></table-wrap></tp:treatment-sec><tp:treatment-sec sec-type="Description"><title>Description. </title><p><bold>Shell.</bold> Shell small for <italic><tp:taxon-name>Pollicaria</tp:taxon-name></italic>, pupoid, pale orange, yellow to white. Periostracum thin and transparent; shell surface smooth. Whorls 5–6; sutures moderately impressed; apex slightly inclined to right; spire short. Last whorl large about two-thirds of shell height, distorted and flattened in front. Aperture rounded with a shallow posterior angled groove. Peristome continuous, with distinct parietal declining shoulder internally. Lip thickened, little expanded, and margin moderately duplicated; umbilicus narrow. Operculum thick, calcareous, multispiral.</p></tp:treatment-sec><tp:treatment-sec sec-type="Distribution"><title>Distribution.</title><p>Accepted records are confined to Burma: Moulmein, Damontha, Tavoy and Tenasserim (<xref ref-type="bibr" rid="B2">Benson 1856</xref>, <xref ref-type="bibr" rid="B3">1859</xref>, <xref ref-type="bibr" rid="B47">Stoliczka 1871</xref>, <xref ref-type="bibr" rid="B9">Crosse 1885</xref>, <xref ref-type="bibr" rid="B20">Kobelt 1902</xref>, <xref ref-type="bibr" rid="B14">Gude 1921</xref>, <xref ref-type="bibr" rid="B34">Pain 1974</xref>). Records from Northern Vietnam of <italic><tp:taxon-name>Pollicaria crossei</tp:taxon-name></italic> and <italic><tp:taxon-name>Pollicaria rochebruni</tp:taxon-name></italic> are considered to be distinct species.</p></tp:treatment-sec><tp:treatment-sec sec-type="Remarks"><title>Remarks.</title><p><italic><tp:taxon-name>Otopoma blennus</tp:taxon-name></italic> Benson, 1856 and <italic><tp:taxon-name>Cyclostoma pollex</tp:taxon-name></italic> Gould, 1856 have long been considered as junior synonyms of <italic><tp:taxon-name>Pollicaria gravida</tp:taxon-name></italic> and this classification has been followed by a number of authors (<xref ref-type="bibr" rid="B17">Hanley and Theobald 1870</xref>, <xref ref-type="bibr" rid="B44">Sowerby 1878</xref>, <xref ref-type="bibr" rid="B9">Crosse 1885</xref>, <xref ref-type="bibr" rid="B20">Kobelt 1902</xref>, <xref ref-type="bibr" rid="B34">Pain 1974</xref>). Subsequently, <italic><tp:taxon-name>Pollicaria crossei</tp:taxon-name></italic> and <italic><tp:taxon-name>Pollicaria rochebruni</tp:taxon-name></italic> from Vietnam were also placed into synonymy with this species (see <xref ref-type="bibr" rid="B34">Pain 1974</xref>). However, examination of the type specimens of these three species (<xref ref-type="fig" rid="F4">Figs 4A, B</xref>; <xref ref-type="fig" rid="F5">5D, F</xref>) dem<!--PageBreak-->onstrated that <italic><tp:taxon-name>Pollicaria gravida</tp:taxon-name></italic> could be distinguished from <italic><tp:taxon-name>Pollicaria crossei</tp:taxon-name></italic> and <italic><tp:taxon-name>Pollicaria rochebruni</tp:taxon-name></italic> by having a whitish to yellowish shell colour with swollen whorls, impressed sutures and with the last whorl flattened ventrally (<xref ref-type="table" rid="T1">Table 1</xref>). Furthermore, <italic><tp:taxon-name>Pollicaria gravida</tp:taxon-name></italic> is mainly <!--PageBreak--><!--PageBreak-->restricted to the western edge of the <italic><tp:taxon-name>Pollicaria</tp:taxon-name></italic> distribution in Tavoy and Tenasserim of Burma, and does not overlap with the two Vietnamese species in the east (<xref ref-type="bibr" rid="B34">Pain 1974</xref>). Unfortunately, none of the live specimens of <italic><tp:taxon-name>Pollicaria gravida</tp:taxon-name></italic> were examined cytogenetically for additional discrimination of these three species.</p><fig id="F5" position="float" orientation="portrait"><label>Figure 5.</label><caption><p>Shell morphology of <italic><tp:taxon-name>Pollicaria</tp:taxon-name></italic> spp. <bold>A–C</bold> <italic><tp:taxon-name>Pollicaria elephas</tp:taxon-name></italic> <bold>A</bold> lectotype of <italic><tp:taxon-name>Pollicaria elephas</tp:taxon-name></italic> (MNHN 21309) <bold>B</bold> lectotype of <italic><tp:taxon-name>Hybocystis jousseaumei</tp:taxon-name></italic> Morgan, 1885 (MNHN 21308), and <bold>C</bold> specimen from Gunung Kenting, Ipoh, Perak, Malaysia (CUMZ 1536) <bold>D, E</bold> <italic><tp:taxon-name>Pollicaria rochebruni</tp:taxon-name></italic> <bold>D</bold> lectotype (MNHN 21305), and <bold>E</bold> specimen from Phuong Nga National Park, Vietnam (CUMZ 1568) <bold>F, G</bold> <italic><tp:taxon-name>Pollicaria crossei</tp:taxon-name></italic>, <bold>F</bold> lectotype (MNHN 21304), and <bold>G</bold> specimen from Cuc Phuong National Park, Vietnam (CUMZ 1588).</p></caption><graphic xmlns:xlink="http://www.w3.org/1999/xlink" xlink:href="ZooKeys-287-019-g005.jpg" position="float" orientation="portrait" xlink:type="simple"/></fig><!--PageBreak--></tp:treatment-sec><ref-list><ref id="B14"><mixed-citation xmlns:xlink="http://www.w3.org/1999/xlink" xlink:type="simple"><person-group><name name-style="western"><surname>Gude</surname><given-names>GK</given-names></name></person-group> (<year>1921</year>)<source> Mollusca III, Land Operculates (Cyclophoridae, Truncatellidae, Assimineidae, Helicinidae).In: Shipley AE (Ed) The fauna of British India including Ceylon and Burma, 386 pp.</source></mixed-citation></ref><ref id="B22"><mixed-citation xmlns:xlink="http://www.w3.org/1999/xlink" xlink:type="simple"><person-group><name name-style="western"><surname>Kongim</surname><given-names>B</given-names></name><name name-style="western"><surname>Sutcharit</surname><given-names>C</given-names></name><name name-style="western"><surname>Tongkerd</surname><given-names>P</given-names></name><name name-style="western"><surname>Panha</surname><given-names>S</given-names></name></person-group> (<year>2009</year>)<article-title> Karyotype differentiation within the Elephant Pupinid snail, <italic>Pollicaria mouhoti</italic> (Pfeiffer, 1862) (Caenogastropoda: Pupinidae).</article-title><source>The Natural History Journal of Chulalongkorn University </source><volume>9</volume>: <fpage>201</fpage>-<lpage>208</lpage>.</mixed-citation></ref><ref id="B23"><mixed-citation xmlns:xlink="http://www.w3.org/1999/xlink" xlink:type="simple"><person-group><name name-style="western"><surname>Kongim</surname><given-names>B</given-names></name><name name-style="western"><surname>Sutcharit</surname><given-names>C</given-names></name><name name-style="western"><surname>Tongkerd</surname><given-names>P</given-names></name><name name-style="western"><surname>Tan</surname><given-names>SHA</given-names></name><name name-style="western"><surname>Quynh</surname><given-names>NX</given-names></name><name name-style="western"><surname>Naggs</surname><given-names>F</given-names></name><name name-style="western"><surname>Panha</surname><given-names>S</given-names></name></person-group> (<year>2010</year>)<article-title> Karyotype variation in the genus <italic>Pollicaria</italic> (Caenogastropoda: Pupinidae).</article-title><source>Zoological Studies </source><volume>49</volume>: <fpage>125</fpage>-<lpage>131</lpage>.</mixed-citation></ref><ref id="B17"><mixed-citation xmlns:xlink="http://www.w3.org/1999/xlink" xlink:type="simple"><person-group><name name-style="western"><surname>Hanley</surname><given-names>S</given-names></name><name name-style="western"><surname>Theobald</surname><given-names>W</given-names></name></person-group> (<year>1870</year>)<source> Conchologica Indica: illustrations of the land and freshwater shells of British India. L. Reeve &amp; Co., London. 65 pp, 160 pls.</source></mixed-citation></ref><ref id="B13"><mixed-citation xmlns:xlink="http://www.w3.org/1999/xlink" xlink:type="simple"><person-group><name name-style="western"><surname>Gould</surname><given-names>AA</given-names></name></person-group> (<year>1862</year>)<source> Otia conchologica: descriptions of shells and mollusks from 1839 to 1862.</source><publisher-name>Freeman and Bolles</publisher-name>, <publisher-loc>Boston</publisher-loc>, <lpage>256</lpage> pp.</mixed-citation></ref><ref id="B38"><mixed-citation xmlns:xlink="http://www.w3.org/1999/xlink" xlink:type="simple"><person-group><name name-style="western"><surname>Pfeiffer</surname><given-names>L</given-names></name></person-group> (<year>1860</year>)<source> Novitates Conchologicae. Series prima. Mollusca extramarina. Beschreibung und Abbildung neuer order kritischer Land- und Süsswasser Mollusken. Tome 1, Lief. 12: 121–138, pl. 34–36.</source></mixed-citation></ref><ref id="B6"><mixed-citation xmlns:xlink="http://www.w3.org/1999/xlink" xlink:type="simple"><person-group><name name-style="western"><surname>Blanford</surname><given-names>WT</given-names></name></person-group> (<year>1864</year>)<source> On the classification of the Cyclostomacea of eastern Asia. Annals and Magazine of Natural History, Series 3, 13: 441–465.</source></mixed-citation></ref><ref id="B9"><mixed-citation xmlns:xlink="http://www.w3.org/1999/xlink" xlink:type="simple"><person-group><name name-style="western"><surname>Crosse</surname><given-names>H</given-names></name></person-group> (<year>1885</year>)<article-title> Etude monographique sur les espèces du genre <italic>Hybocystis</italic> de Benson.</article-title><source>Journal de Conchyliologie </source><volume>33</volume>: <fpage>180</fpage>-<lpage>193</lpage>.</mixed-citation></ref><ref id="B11"><mixed-citation xmlns:xlink="http://www.w3.org/1999/xlink" xlink:type="simple"><person-group><name name-style="western"><surname>Fischer</surname><given-names>P</given-names></name></person-group> (<year>1885</year>)<article-title> Note sur ľanimal de <italic>Hybocystis elephas</italic> de Morgan.</article-title><source>Journal de Conchyliologie </source><volume>33</volume>: <fpage>174</fpage>-<lpage>179</lpage>.</mixed-citation></ref><ref id="B44"><mixed-citation xmlns:xlink="http://www.w3.org/1999/xlink" xlink:type="simple"><person-group><name name-style="western"><surname>Sowerby</surname><given-names>GB</given-names></name></person-group> (<year>1878</year>)<source> Monograph of the genus Pupinidae. In: Sowerby GB (Ed.) Conchologia Iconica: or, Illustration of the Shells of Molluscous Animals. Vol. 20, 10 pls. Reeve and Benham, London.</source></mixed-citation></ref><ref id="B20"><mixed-citation xmlns:xlink="http://www.w3.org/1999/xlink" xlink:type="simple"><person-group><name name-style="western"><surname>Kobelt</surname><given-names>W</given-names></name></person-group> (<year>1902</year>)<source> Cyclophoridae. Das Tierreich, 16 Lieferung.</source><publisher-name>Verlag von R. Friedländer und Sohn</publisher-name>, <publisher-loc>Berlin</publisher-loc>, <lpage>663</lpage> pp.</mixed-citation></ref><ref id="B51"><mixed-citation xmlns:xlink="http://www.w3.org/1999/xlink" xlink:type="simple"><person-group><name name-style="western"><surname>Wenz</surname><given-names>W</given-names></name></person-group> (<year>1938–1944</year>)<source> Gastropoda. Teil 1, Allgemeiner Teil [pp. 1–84] und Prosobranchia [pp. 85–231]. In Schindewolf OH (Ed.) Handbuch der Paläozoologie. Vol. 6 Gebrüder Bornträger: Berlin, 1639 pp.</source></mixed-citation></ref><ref id="B34"><mixed-citation xmlns:xlink="http://www.w3.org/1999/xlink" xlink:type="simple"><person-group><name name-style="western"><surname>Pain</surname><given-names>T</given-names></name></person-group> (<year>1974</year>)<article-title> The land operculate genus <italic>Pollicaria</italic> Gould (Gastropoda), a systematic revision.</article-title><source>Journal of Conchology </source><volume>28</volume>: <fpage>173</fpage>-<lpage>178</lpage>.</mixed-citation></ref><ref id="B2"><mixed-citation xmlns:xlink="http://www.w3.org/1999/xlink" xlink:type="simple"><person-group><name name-style="western"><surname>Benson</surname><given-names>WH</given-names></name></person-group> (<year>1856</year>)<source> Characters of seventeen new of the Cyclostomacea from the British Provinces of Burmah, collected by Theobald W, jun., Esq. Annals and Magazine of Natural History, Series 2, 17: 225–233.</source></mixed-citation></ref><ref id="B3"><mixed-citation xmlns:xlink="http://www.w3.org/1999/xlink" xlink:type="simple"><person-group><name name-style="western"><surname>Benson</surname><given-names>WH</given-names></name></person-group> (<year>1859</year>)<source> Observation of shell and animal of <italic>Hybocystis</italic>, a new genus of Cyclostomidae, base on <italic>Megalostoma gravidum</italic> and <italic>Otopoma blennus</italic>, B.; with notes on other living shells from India and Burmah. Annals and Magazine of Natural History, Series 3, 4: 90–93.</source></mixed-citation></ref><ref id="B47"><mixed-citation xmlns:xlink="http://www.w3.org/1999/xlink" xlink:type="simple"><person-group><name name-style="western"><surname>Stoliczka</surname><given-names>F</given-names></name></person-group> (<year>1871</year>)<article-title> Notes on terrestrial Mollusca from the neighborhood of Moulmein (Tenasserim Provinces), with descriptions of new species.</article-title><source>Journal of the Asiatic Society of Bengal </source><volume>40</volume>: <fpage>143</fpage>-<lpage>177</lpage>.</mixed-citation></ref></ref-list></tp:taxon-treatment>
