# Supplementary material for: Taxonomic revision of the Elephant Pupinid snail genus Pollicaria Gould, 1856 (Prosobranchia, Pupinidae)
Source: Zookeys. 2013 Apr 11;(287):19–40. doi: 10.3897/zookeys.287.4617 (PMC3677354; doi:10.3897/zookeys.287.4617)
Supplement: XML Treatment for Pollicaria myersii [file zookeys.287.4617-treatment3.xml]

<!DOCTYPE tp:taxon-treatment
  PUBLIC "-//TaxonX//DTD Taxonomic Treatment Publishing DTD v0 20100105//EN" "tax-treatment-NSO.dtd">
<tp:taxon-treatment xmlns:tp="http://www.plazi.org/taxpub"><tp:treatment-meta><mixed-citation publication-type="journal"><person-group><name><surname>Kongim</surname><given-names>Bangon</given-names></name><name><surname>Sutcharit</surname><given-names>Chirasak</given-names></name><name><surname>Naggs</surname><given-names>Fred</given-names></name><name><surname>Panha</surname><given-names>Somsak</given-names></name></person-group><article-title>Taxonomic revision of the Elephant Pupinid snail genus 
                    <italic>Pollicaria</italic> Gould, 1856 (Prosobranchia, Pupinidae)</article-title><source>Zookeys</source><day>11</day><month>4</month><year>2013</year><volume>2013</volume><issue>287</issue><fpage>19</fpage><lpage>40</lpage><pub-id pub-id-type="doi">10.3897/zookeys.287.4617</pub-id></mixed-citation></tp:treatment-meta><tp:nomenclature><tp:taxon-name>
                            <tp:taxon-name-part taxon-name-part-type="genus">Pollicaria</tp:taxon-name-part>
                            <tp:taxon-name-part taxon-name-part-type="species">myersii</tp:taxon-name-part>
                        <object-id xmlns:xlink="http://www.w3.org/1999/xlink" xlink:type="simple">http://species-id.net/wiki/Pollicaria_myersii</object-id>
								</tp:taxon-name><tp:taxon-authority>(Haines, 1855)</tp:taxon-authority><xref ref-type="fig" rid="F2">Figs 2A</xref><xref ref-type="fig" rid="F4">4F, G</xref><xref ref-type="fig" rid="F6">6A</xref><xref ref-type="table" rid="T1">Tables 1</xref><xref ref-type="table" rid="T2">2</xref><tp:nomenclature-citation-list><tp:nomenclature-citation><tp:taxon-name>Cyclostoma (Megalostoma) myersii</tp:taxon-name><comment> Haines, 1855: 157, pl. 5, fig. 9–11. Type locality: Siam.</comment></tp:nomenclature-citation><tp:nomenclature-citation><tp:taxon-name>Megalostoma myersi</tp:taxon-name><comment>—Pfeiffer, 1856a: 67, pl. 19, figs 1, 2.</comment></tp:nomenclature-citation><tp:nomenclature-citation><tp:taxon-name>Megalostoma (Hainesia) myersi</tp:taxon-name><comment>—Pfeiffer, 1856b: 120.</comment></tp:nomenclature-citation><tp:nomenclature-citation><tp:taxon-name>Megalostoma myersii</tp:taxon-name><comment>—von Martens, 1860: 11.</comment></tp:nomenclature-citation><tp:nomenclature-citation><tp:taxon-name>Pollicaria myersi</tp:taxon-name><comment>—von Martens, 1867: 67. Sowerby, 1878: <tp:taxon-name>Pupinidae</tp:taxon-name>, pl. 8, species 69. Kobelt, 1902: 290.</comment></tp:nomenclature-citation><tp:nomenclature-citation><tp:taxon-name>Hybocystis myersi</tp:taxon-name><comment>—Crosse, 1885: 191–193, pl. 11, fig. 4.</comment></tp:nomenclature-citation><tp:nomenclature-citation><tp:taxon-name>Pollicaria myersii</tp:taxon-name><comment>—Habe, 1964: 114, pl. 2, fig. 13. Pain, 1974: 175, 176, pl. 6, figs 2, 5.</comment></tp:nomenclature-citation></tp:nomenclature-citation-list></tp:nomenclature><tp:treatment-sec sec-type="Material examined"><title>Material examined.</title><p>Siam: NHMUK 20090242 (<xref ref-type="fig" rid="F4">Fig. 4F</xref>). Pahom, Vang Vieng, Laos: CUMZ 1531, 1572 (<xref ref-type="fig" rid="F4">Fig. 4G</xref>), 1591; ZMMSU 0009.</p></tp:treatment-sec><tp:treatment-sec sec-type="Description"><title>Description. </title><p><bold>Shell:</bold> Shell large, reddish brown to light orange. Periostracum thin, corneous; shell surface usually with fine malleations on upper half of last whorl. Aperture almost circular with a shallow posterior angled groove. Peristome yellow, parietal declining shoulder absent. Lip thickened, broadly expanded, reflexed, with concentric margin.</p><p><bold>Radula:</bold> Radular teeth arranged in v-shaped rows, each transverse row with 7 teeth (2-1-1-1-2). Central tooth with well developed central cusp and one smaller lateral cusp on each side; central cusp large, elongate with pointed tip. Lateral teeth with 2 cusps, outer cusp largest and elongate shape with pointed tip, and with relatively small pointed tip of inner lateral cusps. Inner and outer marginal teeth with 2 cusps; central cusp large, flanked by small inner lateral cusps.</p></tp:treatment-sec><tp:treatment-sec sec-type="Distribution"><title>Distribution:</title><p>The type locality of this species was given as the broad location of “Siam” (see <xref ref-type="bibr" rid="B16">Haines 1855</xref>). Subsequently, <italic><tp:taxon-name>Pollicaria mouhoti</tp:taxon-name></italic> was synonymised with <italic><tp:taxon-name>Pollicaria myersii</tp:taxon-name></italic> (<xref ref-type="bibr" rid="B28">von Martens 1867</xref>, <xref ref-type="bibr" rid="B34">Pain 1974</xref>) thus expanding the distribution of <italic><tp:taxon-name>Pollicaria myersii</tp:taxon-name></italic> beyond its historical range. However, in this study the distribution of the species is restricted to limestone areas of Vientiane to Luang Prabang, Laos, and probably the northern part of Thailand.</p></tp:treatment-sec><tp:treatment-sec sec-type="Remarks"><title>Remarks:</title><p>The syntype AMNH 43629 could not be traced (Siddal and Watson, personal communication). Due to the proximity of the geographic distributions and similarity in shell morphology of the two species, <italic><tp:taxon-name>Pollicaria mouhoti</tp:taxon-name></italic> have long been considered a junior synonym of <italic><tp:taxon-name>Pollicaria myersii</tp:taxon-name></italic> (see <xref ref-type="bibr" rid="B34">Pain 1974</xref>). However, <italic><tp:taxon-name>Pollicaria myersii</tp:taxon-name></italic> can be distinguished from <italic><tp:taxon-name>Pollicaria mouhoti</tp:taxon-name></italic> by an elongated purple to pale orange shell with thin periostracum, rounded aperture and very fine wrinkles on the dorsal part of the last whorl (<xref ref-type="table" rid="T1">Table 1</xref>, <xref ref-type="fig" rid="F4">Fig. 4F, K</xref>). <italic><tp:taxon-name>Pollicaria myersii</tp:taxon-name></italic> differs from <italic><tp:taxon-name>Pollicaria gravida</tp:taxon-name></italic>, <italic><tp:taxon-name>Pollicaria rochebruni</tp:taxon-name></italic> and <italic><tp:taxon-name>Pollicaria crossei</tp:taxon-name></italic> by having a larger shell, no apertural groove and noticeable wrinkles on last whorl (<xref ref-type="table" rid="T1">Tables 1</xref>, <xref ref-type="table" rid="T2">2</xref>).</p><fig id="F6" position="float" orientation="portrait"><label>Figure 6.</label><caption><p>Radular morphology of <italic><tp:taxon-name>Pollicaria</tp:taxon-name></italic> spp. <bold>A</bold> <italic><tp:taxon-name>Pollicaria myersii</tp:taxon-name></italic> from Pahom, Vang Vieng, Laos (CUMZ 1572) <bold>B</bold> <italic><tp:taxon-name>Pollicaria mouhoti mouhoti</tp:taxon-name></italic> from Tam Wungdang, Phitsanulok (CUMZ 1533) <bold>C</bold> <italic><tp:taxon-name>Pollicaria mouhoti monochroma</tp:taxon-name></italic> ssp. n. from the type locality (paratype CUMZ 1548) <bold>D</bold> <italic><tp:taxon-name>Pollicaria elephas</tp:taxon-name></italic> from Gunung Kenting, Ipoh, Perak, Malaysia (CUMZ 1536) <bold>E</bold> <italic><tp:taxon-name>Pollicaria rochebruni</tp:taxon-name></italic> from Phuong Nga National Park, Vietnam (CUMZ 1568) <bold>F</bold> <italic><tp:taxon-name>Pollicaria crossei</tp:taxon-name></italic> from Cuc Phuong National Park, Ninh Binh Province, Vietnam (CUMZ 1588). Numbers indicated order of lateral and marginal teeth. Central tooth indicated by ‘<bold>C</bold>’.</p></caption><graphic xmlns:xlink="http://www.w3.org/1999/xlink" xlink:href="ZooKeys-287-019-g006.jpg" position="float" orientation="portrait" xlink:type="simple"/></fig><!--PageBreak--></tp:treatment-sec><tp:treatment-sec><!--Section generated to contain objects referenced in tp:taxon-treatment.--><fig id="F2" position="float" orientation="portrait"><label>Figure 2.</label><caption><p>Living snails. <bold>A</bold> <italic><tp:taxon-name>Pollicaria myersii</tp:taxon-name></italic> from Pahom, Vang Vieng, Laos (CUMZ 1572; shell height about 40 mm) <bold>B</bold> <italic><tp:taxon-name>Pollicaria mouhoti mouhoti</tp:taxon-name></italic> from Tam Wungdang, Phitsanulok (CUMZ 1533; shell height about 35 mm) <bold>C</bold> <italic><tp:taxon-name>Pollicaria mouhoti monochroma</tp:taxon-name></italic> ssp. n. from the type locality (paratype CUMZ 1548; shell height about 30 mm) <bold>D</bold> <italic><tp:taxon-name>Pollicaria elephas</tp:taxon-name></italic> from Ipoh, Perak, Malaysia (CUMZ 1536; shell height about 45 mm).</p></caption><graphic xmlns:xlink="http://www.w3.org/1999/xlink" xlink:href="ZooKeys-287-019-g002.jpg" position="float" orientation="portrait" xlink:type="simple"/></fig><fig id="F4" position="float" orientation="portrait"><label>Figure 4.</label><caption><p>Shell morphology of <italic><tp:taxon-name>Pollicaria</tp:taxon-name></italic> spp. <bold>A–E</bold> <italic><tp:taxon-name>Pollicaria gravida</tp:taxon-name></italic> <bold>A</bold> lectotype UMZC I.102935.A <bold>B</bold> paralectotype UMZC I.102935.B-E <bold>C</bold> syntype of <italic><tp:taxon-name>Otopoma blennus</tp:taxon-name></italic> Benson, 1856 UMZC I.102930.A and <bold>D, E</bold> specimens from Farm Caves, Moulmein, Burma (NHMUK 88.124.863.4–5; specimen with ‘x’ was figured in <xref ref-type="bibr" rid="B14">Gude (1921)</xref>, fig. 29) <bold>F, G</bold> <italic><tp:taxon-name>Pollicaria myersii</tp:taxon-name></italic> <bold>F</bold> form Siam (NHMUK 20090242; specimen figured in Pfeiffer, 1856a, pl. 19, figs 1, 2), and <bold>G</bold> specimen from Pahom, Vang Vieng, Laos (CUMZ 1572) <bold>H, I</bold> <italic><tp:taxon-name>Pollicaria mouhoti mouhoti</tp:taxon-name></italic> <bold>H</bold> lectotype (NHMUK 20130071/1), and <bold>I</bold> specimen from Tam Wungdang, Phitsanulok (CUMZ 1533) <bold>J, K</bold> <italic><tp:taxon-name>Pollicaria mouhoti monochroma</tp:taxon-name></italic> ssp. n. from the type locality, <bold>J</bold> holotype CUMZ 1577, and <bold>K</bold> paratype CUMZ 1548.</p></caption><graphic xmlns:xlink="http://www.w3.org/1999/xlink" xlink:href="ZooKeys-287-019-g004.jpg" position="float" orientation="portrait" xlink:type="simple"/></fig><table-wrap id="T1" position="float" orientation="portrait"><label>Table 1.</label><caption><p>Comparative morphological characters and karyotype among <italic><tp:taxon-name>Pollicaria</tp:taxon-name></italic> species recognized in this study.</p></caption><table><tbody><tr><th rowspan="1" colspan="1"><bold>Characters</bold></th><th rowspan="1" colspan="1"><bold><italic><tp:taxon-name>Pollicaria gravida</tp:taxon-name></italic></bold></th><th rowspan="1" colspan="1"><bold><italic><tp:taxon-name>Pollicaria myersii</tp:taxon-name></italic></bold></th><th rowspan="1" colspan="1"><bold><italic><tp:taxon-name>Pollicaria mouhoti</tp:taxon-name></italic></bold></th><th rowspan="1" colspan="1"><bold><italic><tp:taxon-name>Pollicaria elephas</tp:taxon-name></italic></bold></th><th rowspan="1" colspan="1"><bold><italic><tp:taxon-name>Pollicaria rochebruni</tp:taxon-name></italic></bold></th><th rowspan="1" colspan="1"><bold><italic><tp:taxon-name>Pollicaria crossei</tp:taxon-name></italic></bold></th></tr><tr><td rowspan="1" colspan="1">Shell size (shell height)</td><td rowspan="1" colspan="1">small (height &lt;35 mm)</td><td rowspan="1" colspan="1">large (height &gt; 40 mm)</td><td rowspan="1" colspan="1">small to medium</td><td rowspan="1" colspan="1">large (height &gt; 40 mm)</td><td rowspan="1" colspan="1">medium (35 &lt; height &gt; 40 mm)</td><td rowspan="1" colspan="1">small (height &lt;35 mm)</td></tr><tr><td rowspan="1" colspan="1">Umbilicus</td><td rowspan="1" colspan="1">perforate</td><td rowspan="1" colspan="1">narrow</td><td rowspan="1" colspan="1">subumbilicate</td><td rowspan="1" colspan="1">narrow</td><td rowspan="1" colspan="1">narrow</td><td rowspan="1" colspan="1">narrow</td></tr><tr><td rowspan="1" colspan="1">Periostracum; shell colour</td><td rowspan="1" colspan="1">transparent; whitish to yellow</td><td rowspan="1" colspan="1">transparent; monochrome pale orange</td><td rowspan="1" colspan="1">transparent; monochrome black or with orange apex</td><td rowspan="1" colspan="1">transparent; yellow to orange</td><td rowspan="1" colspan="1">thicken corneous; reddish to orange</td><td rowspan="1" colspan="1">transparent; pale to deep orange</td></tr><tr><td rowspan="1" colspan="1">Sculpture on last whorl</td><td rowspan="1" colspan="1">absent</td><td rowspan="1" colspan="1">with thin wrinkle sculpture</td><td rowspan="1" colspan="1">with prominent wrinkle sculpture</td><td rowspan="1" colspan="1">with prominent wrinkle sculpture</td><td rowspan="1" colspan="1">absent</td><td rowspan="1" colspan="1">absent</td></tr><tr><td rowspan="1" colspan="1">Peristome shape; colour</td><td rowspan="1" colspan="1">rounded; as hell colour</td><td rowspan="1" colspan="1">slightly distorted; orange</td><td rowspan="1" colspan="1">slightly distorted; bright orange to reddish</td><td rowspan="1" colspan="1">rounded; as shell colour</td><td rowspan="1" colspan="1">rounded; as shell colour</td><td rowspan="1" colspan="1">rounded; as shell colour</td></tr><tr><td rowspan="1" colspan="1">Apertural groove</td><td rowspan="1" colspan="1">present</td><td rowspan="1" colspan="1">absent</td><td rowspan="1" colspan="1">absent</td><td rowspan="1" colspan="1">absent</td><td rowspan="1" colspan="1">present</td><td rowspan="1" colspan="1">present</td></tr><tr><td rowspan="1" colspan="1">Karyotype*</td><td rowspan="1" colspan="1">not available</td><td rowspan="1" colspan="1">4m+6sm+2st+ 1t</td><td rowspan="1" colspan="1">6m+4sm+2st+ 1t 7m+3sm+2st+ 1t</td><td rowspan="1" colspan="1">2m+6sm+2st+ 3t</td><td rowspan="1" colspan="1">3m+7sm+2st+ 1t</td><td rowspan="1" colspan="1">2m+8sm+2st+ 1t</td></tr></tbody></table><table-wrap-foot><fn><p>* Data from <xref ref-type="bibr" rid="B22">Kongim et al. (2009</xref>, <xref ref-type="bibr" rid="B23">2010</xref>); the chromosome morphology abbreviations: m, metacentric; sm, submetacentric; st, subtelocentric; t, telocentric.</p></fn></table-wrap-foot></table-wrap><table-wrap id="T2" position="float" orientation="portrait"><label>Table 2.</label><caption><p>Shell size variation among <italic><tp:taxon-name>Pollicaria</tp:taxon-name></italic> species recognized in this study.</p></caption><table><tbody><tr><th rowspan="2" colspan="1"><bold>Species, Locality and CUMZ nos.</bold></th><th rowspan="2" colspan="1"><bold>Number of adult shell examined</bold></th><th rowspan="1" colspan="3"><bold>Ranges, Mean ± SD in mm of:</bold></th><th rowspan="2" colspan="1"><bold>Whorl ranges</bold></th></tr><tr><th rowspan="1" colspan="1"><bold>Shell Height</bold></th><th rowspan="1" colspan="1"><bold>Shell Width</bold></th><th rowspan="1" colspan="1"><bold>h/d Ratio</bold></th></tr><tr><td rowspan="1" colspan="6"><italic><tp:taxon-name>Pollicaria gravida</tp:taxon-name></italic></td></tr><tr><td rowspan="1" colspan="1">UMZC and NHMUK collections</td><td rowspan="1" colspan="1">14</td><td rowspan="1" colspan="1">24.7–34.3 29.8 ± 2.54</td><td rowspan="1" colspan="1">14.6–19.0 17.4 ± 1.58</td><td rowspan="1" colspan="1">1.65–1.82 1.71 ± 0.12</td><td rowspan="1" colspan="1">5¾-6¼</td></tr><tr><td rowspan="1" colspan="6"><italic><tp:taxon-name>Pollicaria myersii</tp:taxon-name></italic></td></tr><tr><td rowspan="1" colspan="1">Pahom, Vang Vieng, Laos: 1520, 1572</td><td rowspan="1" colspan="1">10</td><td rowspan="1" colspan="1">37.8–50.6 43.4 ± 3.94</td><td rowspan="1" colspan="1">18.6–23.9 21.1 ± 1.68</td><td rowspan="1" colspan="1">1.97–2.16 2.06 ± 0.05</td><td rowspan="1" colspan="1">6¾-7</td></tr><tr><td rowspan="1" colspan="6"><italic><tp:taxon-name>Pollicaria mouhoti mouhoti</tp:taxon-name></italic></td></tr><tr><td rowspan="1" colspan="1">Namnao N. P., Phetchabun: 1538, 1574</td><td rowspan="1" colspan="1">7</td><td rowspan="1" colspan="1">36.2–41.5 37.6 ± 1.74</td><td rowspan="1" colspan="1">18.4–21.6 19.6 ± 0.96</td><td rowspan="1" colspan="1">1.85–1.99 1.92 ± 0.05</td><td rowspan="1" colspan="1">6½</td></tr><tr><td rowspan="1" colspan="1">Phu Kiew Wildlife Sanctuary, Chaiyaphum: 1551, 1528, 1529, 1571</td><td rowspan="1" colspan="1">65</td><td rowspan="1" colspan="1">33.6–44.1 37.7 ± 2.26</td><td rowspan="1" colspan="1">17.8–23.3 19.5 ± 1.20</td><td rowspan="1" colspan="1">1.86–2.14 1.94 ± 0.06</td><td rowspan="1" colspan="1">6–6¾</td></tr><tr><td rowspan="1" colspan="1">Tam Wungdang, Phitsanulok: 1533, 1537</td><td rowspan="1" colspan="1">40</td><td rowspan="1" colspan="1">33.4–40.8 36.7 ± 1.81</td><td rowspan="1" colspan="1">17.6–21.2 19.0 ± 0.83</td><td rowspan="1" colspan="1">1.86–2.05 1.93 ± 0.05</td><td rowspan="1" colspan="1">6–6½</td></tr><tr><td rowspan="1" colspan="1">Wat Pa-Mamuang, Phitsanulok: 1541</td><td rowspan="1" colspan="1">13</td><td rowspan="1" colspan="1">33.9–40.4 37.7 ± 2.12</td><td rowspan="1" colspan="1">18.4–20.2 19.6 ±0.78</td><td rowspan="1" colspan="1">1.82–2.04 1.92 ± 0.06</td><td rowspan="1" colspan="1">6–6½</td></tr><tr><td rowspan="1" colspan="6"><italic><tp:taxon-name>Pollicaria mouhoti monochroma</tp:taxon-name></italic> ssp. n.</td></tr><tr><td rowspan="1" colspan="1">Phu Phalom, Loei: 1547</td><td rowspan="1" colspan="1">23</td><td rowspan="1" colspan="1">31.1–42.6 38.2 ± 2.52</td><td rowspan="1" colspan="1">17.9–21.4 19.4 ± 0.97</td><td rowspan="1" colspan="1">1.55–2.15 1.98 ± 0.11</td><td rowspan="1" colspan="1">6–6½</td></tr><tr><td rowspan="1" colspan="1">Tam Pha Bing, Loei: 1561, 1562</td><td rowspan="1" colspan="1">134</td><td rowspan="1" colspan="1">30.5–39.1 34.5 ± 2.09</td><td rowspan="1" colspan="1">16.4–20.6 18.4 ± 1.03</td><td rowspan="1" colspan="1">1.78–2.13 1.88 ± 0.05</td><td rowspan="1" colspan="1">5¾-6½</td></tr><tr><td rowspan="1" colspan="1">Tam Pha Singh, Loei: 1543</td><td rowspan="1" colspan="1">33</td><td rowspan="1" colspan="1">29.6–37.9 33.8 ± 2.41</td><td rowspan="1" colspan="1">15.8–19.5 17.6 ± 1.03</td><td rowspan="1" colspan="1">1.71–2.00 1.92 ± 0.06</td><td rowspan="1" colspan="1">5¾-6¼</td></tr><tr><td rowspan="1" colspan="1">Wat Tam Pha Poo, Loei: 1545</td><td rowspan="1" colspan="1">56</td><td rowspan="1" colspan="1">30.2–36.7 32.5 ± 1.37</td><td rowspan="1" colspan="1">16.1–19.3 17.2 ± 0.64</td><td rowspan="1" colspan="1">1.76–2.00 1.89 ± 0.05</td><td rowspan="1" colspan="1">5¾-6</td></tr><tr><td rowspan="1" colspan="6"><italic><tp:taxon-name>Pollicaria elephas</tp:taxon-name></italic></td></tr><tr><td rowspan="1" colspan="1">Ampang Baru, Ipoh, Perak, Malaysia: 1535</td><td rowspan="1" colspan="1">51</td><td rowspan="1" colspan="1">36.4–51.1 43.9 ± 3.12</td><td rowspan="1" colspan="1">19.4–24.5 21.9 ± 1.31</td><td rowspan="1" colspan="1">1.85–2.12 2.01 ± 0.06</td><td rowspan="1" colspan="1">6–6¾</td></tr><tr><td rowspan="1" colspan="1">Gunung Kenting, Ipoh, Perak, Malaysia: 1534, 1536, 1596</td><td rowspan="1" colspan="1">182</td><td rowspan="1" colspan="1">36.4–49.9, 42.3 ± 2.34</td><td rowspan="1" colspan="1">11.1–25.6 21.9 ± 1.64</td><td rowspan="1" colspan="1">1.78–3.79 1.4 ± 0.15</td><td rowspan="1" colspan="1">6–6¾ </td></tr><tr><td rowspan="1" colspan="6"><italic><tp:taxon-name>Pollicaria rochebruni</tp:taxon-name></italic></td></tr><tr><td rowspan="1" colspan="1">Cuc Phuong N. P., Vietnam: 1521, 1532</td><td rowspan="1" colspan="1">8</td><td rowspan="1" colspan="1">32.6–42.3 40.1 ± 2.26</td><td rowspan="1" colspan="1">18.1–22.9 20.6 ± 1.66</td><td rowspan="1" colspan="1">1.80–2.09 1.95 ± 0.11</td><td rowspan="1" colspan="1">6¼</td></tr><tr><td rowspan="1" colspan="1">Phuong Nga N. P., Vietnam: 1523, 1539, 1552</td><td rowspan="1" colspan="1">5</td><td rowspan="1" colspan="1">37.8–45.0 40.8 ± 2.74</td><td rowspan="1" colspan="1">20.0–21.8 20.7 ± 0.71</td><td rowspan="1" colspan="1">1.89–2.07 1.97 ± 0.07</td><td rowspan="1" colspan="1">6¼-6¾</td></tr><tr><td rowspan="1" colspan="6"><italic><tp:taxon-name>Pollicaria crossei</tp:taxon-name></italic></td></tr><tr><td rowspan="1" colspan="1">Cuc Phuong N. P., Vietnam: 1521, 1522, 1588</td><td rowspan="1" colspan="1">10</td><td rowspan="1" colspan="1">32.6–38.0 35.3 ± 1.74</td><td rowspan="1" colspan="1">17.6–18.9 18.9 ± 1.01</td><td rowspan="1" colspan="1">1.82–1.93 1.87 ± 0.06</td><td rowspan="1" colspan="1">6¼</td></tr><tr><td rowspan="1" colspan="1">Hulien, Vietnam: 1590</td><td rowspan="1" colspan="1">5</td><td rowspan="1" colspan="1">32.7–36.2 34.9 ± 1.43</td><td rowspan="1" colspan="1">18.0–19.8 18.7 ± 0.07</td><td rowspan="1" colspan="1">1.82–1.93 1.87 ± 0.05</td><td rowspan="1" colspan="1">6¼</td></tr></tbody></table></table-wrap></tp:treatment-sec><ref-list><ref id="B14"><mixed-citation xmlns:xlink="http://www.w3.org/1999/xlink" xlink:type="simple"><person-group><name name-style="western"><surname>Gude</surname><given-names>GK</given-names></name></person-group> (<year>1921</year>)<source> Mollusca III, Land Operculates (Cyclophoridae, Truncatellidae, Assimineidae, Helicinidae).In: Shipley AE (Ed) The fauna of British India including Ceylon and Burma, 386 pp.</source></mixed-citation></ref><ref id="B22"><mixed-citation xmlns:xlink="http://www.w3.org/1999/xlink" xlink:type="simple"><person-group><name name-style="western"><surname>Kongim</surname><given-names>B</given-names></name><name name-style="western"><surname>Sutcharit</surname><given-names>C</given-names></name><name name-style="western"><surname>Tongkerd</surname><given-names>P</given-names></name><name name-style="western"><surname>Panha</surname><given-names>S</given-names></name></person-group> (<year>2009</year>)<article-title> Karyotype differentiation within the Elephant Pupinid snail, <italic>Pollicaria mouhoti</italic> (Pfeiffer, 1862) (Caenogastropoda: Pupinidae).</article-title><source>The Natural History Journal of Chulalongkorn University </source><volume>9</volume>: <fpage>201</fpage>-<lpage>208</lpage>.</mixed-citation></ref><ref id="B23"><mixed-citation xmlns:xlink="http://www.w3.org/1999/xlink" xlink:type="simple"><person-group><name name-style="western"><surname>Kongim</surname><given-names>B</given-names></name><name name-style="western"><surname>Sutcharit</surname><given-names>C</given-names></name><name name-style="western"><surname>Tongkerd</surname><given-names>P</given-names></name><name name-style="western"><surname>Tan</surname><given-names>SHA</given-names></name><name name-style="western"><surname>Quynh</surname><given-names>NX</given-names></name><name name-style="western"><surname>Naggs</surname><given-names>F</given-names></name><name name-style="western"><surname>Panha</surname><given-names>S</given-names></name></person-group> (<year>2010</year>)<article-title> Karyotype variation in the genus <italic>Pollicaria</italic> (Caenogastropoda: Pupinidae).</article-title><source>Zoological Studies </source><volume>49</volume>: <fpage>125</fpage>-<lpage>131</lpage>.</mixed-citation></ref><ref id="B16"><mixed-citation xmlns:xlink="http://www.w3.org/1999/xlink" xlink:type="simple"><person-group><name name-style="western"><surname>Haines</surname><given-names>WA</given-names></name></person-group> (<year>1855</year>)<article-title> Descriptions of four new species of terrestrial shells from Siam.</article-title><source>Annals of the Lyceum of Natural History of New York </source><volume>6</volume>: <fpage>157</fpage>-<lpage>158</lpage>. doi: <ext-link ext-link-type="uri" xlink:href="http://dx.doi.org/10.1111/j.1749-6632.1858.tb00358.x" xlink:type="simple">10.1111/j.1749-6632.1858.tb00358.x</ext-link></mixed-citation></ref><ref id="B28"><mixed-citation xmlns:xlink="http://www.w3.org/1999/xlink" xlink:type="simple"><person-group><name name-style="western"><surname>von Martens</surname><given-names>E</given-names></name></person-group> (<year>1867</year>)<source> Die preussische Expedition nach Ost-Asien.</source><publisher-name>Zoologischer Theil</publisher-name>, <publisher-loc>zweiter Band. Verlag der Königlichen Geheimen Ober-Hofbuchdruckerei</publisher-loc>, <lpage>477</lpage> pp.</mixed-citation></ref><ref id="B34"><mixed-citation xmlns:xlink="http://www.w3.org/1999/xlink" xlink:type="simple"><person-group><name name-style="western"><surname>Pain</surname><given-names>T</given-names></name></person-group> (<year>1974</year>)<article-title> The land operculate genus <italic>Pollicaria</italic> Gould (Gastropoda), a systematic revision.</article-title><source>Journal of Conchology </source><volume>28</volume>: <fpage>173</fpage>-<lpage>178</lpage>.</mixed-citation></ref></ref-list></tp:taxon-treatment>
