# Supplementary material for: Taxonomic revision of the Elephant Pupinid snail genus Pollicaria Gould, 1856 (Prosobranchia, Pupinidae)
Source: Zookeys. 2013 Apr 11;(287):19–40. doi: 10.3897/zookeys.287.4617 (PMC3677354; doi:10.3897/zookeys.287.4617)
Supplement: XML Treatment for Pollicaria mouhoti mouhoti [file zookeys.287.4617-treatment5.xml]

<!DOCTYPE tp:taxon-treatment
  PUBLIC "-//TaxonX//DTD Taxonomic Treatment Publishing DTD v0 20100105//EN" "tax-treatment-NSO.dtd">
<tp:taxon-treatment xmlns:tp="http://www.plazi.org/taxpub"><tp:treatment-meta><mixed-citation publication-type="journal"><person-group><name><surname>Kongim</surname><given-names>Bangon</given-names></name><name><surname>Sutcharit</surname><given-names>Chirasak</given-names></name><name><surname>Naggs</surname><given-names>Fred</given-names></name><name><surname>Panha</surname><given-names>Somsak</given-names></name></person-group><article-title>Taxonomic revision of the Elephant Pupinid snail genus 
                    <italic>Pollicaria</italic> Gould, 1856 (Prosobranchia, Pupinidae)</article-title><source>Zookeys</source><day>11</day><month>4</month><year>2013</year><volume>2013</volume><issue>287</issue><fpage>19</fpage><lpage>40</lpage><pub-id pub-id-type="doi">10.3897/zookeys.287.4617</pub-id></mixed-citation></tp:treatment-meta><tp:nomenclature><tp:taxon-name>
                            <tp:taxon-name-part taxon-name-part-type="genus">Pollicaria</tp:taxon-name-part>
                            <tp:taxon-name-part taxon-name-part-type="species">mouhoti</tp:taxon-name-part>
                            <tp:taxon-name-part taxon-name-part-type="subspecies">mouhoti</tp:taxon-name-part>
                        <object-id xmlns:xlink="http://www.w3.org/1999/xlink" xlink:type="simple">http://species-id.net/wiki/Pollicaria_mouhoti_mouhoti</object-id>
								</tp:taxon-name><tp:taxon-authority>(Pfeiffer, 1862)</tp:taxon-authority><xref ref-type="fig" rid="F2">Figs 2B</xref><xref ref-type="fig" rid="F3">3A_E</xref><xref ref-type="fig" rid="F4">4H, I</xref><xref ref-type="fig" rid="F6">6B</xref><xref ref-type="table" rid="T1">Tables 1</xref><xref ref-type="table" rid="T2">2</xref></tp:nomenclature><tp:treatment-sec sec-type="Material examined"><title>Material examined.</title><p>Three syntype shells in H. Cuming collection, the figures and labels with type specimen are designated here as the lectotype of <italic><tp:taxon-name>Hybocystis mouhoti</tp:taxon-name></italic> Pfeiffer, 1862 NHMUK 20130071/1 (height 34.2 mm, width 18.1 mm; <xref ref-type="fig" rid="F4">Fig. 4H</xref>) and paralectotype NHMUK 20130071/2-3 (2 shells). Cambodia: ZMA Wright colln. (2 shells), R.v. Lennep colln. (1 shell). Laos Mountain: ZMB Paetel colln. (1 shell). Phu Kradung, Loei: CUMZ 1586. Namnao National Park, Phetchabun: CUMZ 1574, 1538; ZMMSU 0002. Tam Yai Namnao, Phetchabun: CUMZ 1559. Phu Phaman, Khon Kaen: ZMMSU <!--PageBreak-->0012. Phu Kiew Wildlife Sanctuary, Nongbuadang, Chaiyaphum: CUMZ 1528, 1529, 1551, 1571, 1576, 1582, 1585; ZMMSU 0003, 0020-4, 0027, 0029. Phu Phachit, Chaiyaphum: ZMMSU 0013. Tam Tao, Nernmaprang, Phitsanulok: CUMZ 1558. Tam Wungdang, Nernmaprang, Phitsanulok: CUMZ 1533 (<xref ref-type="fig" rid="F4">Fig. 4I</xref>), 1537, 1544, 1554, 1575. Wat Pa Mamuang, Nernmaprang, Phitsanulok: CUMZ 1541; ZMMSU 0015. Wat Thepitakpunnaram, Pakchong, Nakhon Ratchasima: CUMZ 1583. Tam Pu Loop, Phuphaman, Khon Kaen: CUMZ 1526. Namprom Dam, Khon Kaen: CUMZ 1584.</p></tp:treatment-sec><tp:treatment-sec sec-type="Description"><title>Description. </title><p><bold>Shell:</bold> This nominotypical subspecies is characterized by the large shell size (<xref ref-type="table" rid="T2">Table 2</xref>). Shell with last whorl and penultimate whorl purple to black; first to third whorls distinct yellow to bright orange. Lip expanded, red to orange.</p><p><bold>Radula:</bold> Taenioglossate radula, teeth arrangement with central, lateral and marginal teeth shape similar to <italic><tp:taxon-name>Pollicaria myersii</tp:taxon-name></italic>. Differences include a central tooth with well developed central cusp and lateral cusp on each side; lateral teeth triangular in shape with a pointed tip; inner marginal teeth composed of 3 cusps; central cusp flanked with small inner and outer lateral cusps.</p></tp:treatment-sec><tp:treatment-sec sec-type="Distribution"><title>Distribution.</title><p>This subspecies occupies the southern limit of the species’ range in Cambodia and several localities in Loei, Phitsanulok, Chaiyaphum, Khon Kaen, Phetchabun Nakhon Ratchasima and Saraburi Provinces in Thailand.</p></tp:treatment-sec><tp:treatment-sec sec-type="Remarks"><title>Remarks.</title><p>The characters distinguishing this nominotypical subspecies from <italic><tp:taxon-name>Pollicaria myersii</tp:taxon-name></italic> are the smaller shell size and mainly purple coloured shell with whorls 2-3 pale to bright orange and bright orange to red lip (<xref ref-type="table" rid="T1">Tables 1</xref>, <xref ref-type="table" rid="T2">2</xref>), and a distinct karyotype pattern (<xref ref-type="bibr" rid="B22">Kongim et al. 2009</xref>, <xref ref-type="bibr" rid="B23">2010</xref>).</p></tp:treatment-sec><tp:treatment-sec><!--Section generated to contain objects referenced in tp:taxon-treatment.--><fig id="F2" position="float" orientation="portrait"><label>Figure 2.</label><caption><p>Living snails. <bold>A</bold> <italic><tp:taxon-name>Pollicaria myersii</tp:taxon-name></italic> from Pahom, Vang Vieng, Laos (CUMZ 1572; shell height about 40 mm) <bold>B</bold> <italic><tp:taxon-name>Pollicaria mouhoti mouhoti</tp:taxon-name></italic> from Tam Wungdang, Phitsanulok (CUMZ 1533; shell height about 35 mm) <bold>C</bold> <italic><tp:taxon-name>Pollicaria mouhoti monochroma</tp:taxon-name></italic> ssp. n. from the type locality (paratype CUMZ 1548; shell height about 30 mm) <bold>D</bold> <italic><tp:taxon-name>Pollicaria elephas</tp:taxon-name></italic> from Ipoh, Perak, Malaysia (CUMZ 1536; shell height about 45 mm).</p></caption><graphic xmlns:xlink="http://www.w3.org/1999/xlink" xlink:href="ZooKeys-287-019-g002.jpg" position="float" orientation="portrait" xlink:type="simple"/></fig><fig id="F3" position="float" orientation="portrait"><label>Figure 3.</label><caption><p>General anatomy, genitalia and spermatophore of <italic><tp:taxon-name>Pollicaria mouhoti mouhoti</tp:taxon-name></italic>. <bold>A</bold> Right side of snail showing male genital organ <bold>B</bold> Left side of snail showing pallial cavity and circulatory system <bold>C</bold> Male genital organ <bold>D</bold> Female genital organ <bold>E</bold> Spermatophore from uterus.</p></caption><graphic xmlns:xlink="http://www.w3.org/1999/xlink" xlink:href="ZooKeys-287-019-g003.jpg" position="float" orientation="portrait" xlink:type="simple"/></fig><fig id="F4" position="float" orientation="portrait"><label>Figure 4.</label><caption><p>Shell morphology of <italic><tp:taxon-name>Pollicaria</tp:taxon-name></italic> spp. <bold>A–E</bold> <italic><tp:taxon-name>Pollicaria gravida</tp:taxon-name></italic> <bold>A</bold> lectotype UMZC I.102935.A <bold>B</bold> paralectotype UMZC I.102935.B-E <bold>C</bold> syntype of <italic><tp:taxon-name>Otopoma blennus</tp:taxon-name></italic> Benson, 1856 UMZC I.102930.A and <bold>D, E</bold> specimens from Farm Caves, Moulmein, Burma (NHMUK 88.124.863.4–5; specimen with ‘x’ was figured in <xref ref-type="bibr" rid="B14">Gude (1921)</xref>, fig. 29) <bold>F, G</bold> <italic><tp:taxon-name>Pollicaria myersii</tp:taxon-name></italic> <bold>F</bold> form Siam (NHMUK 20090242; specimen figured in Pfeiffer, 1856a, pl. 19, figs 1, 2), and <bold>G</bold> specimen from Pahom, Vang Vieng, Laos (CUMZ 1572) <bold>H, I</bold> <italic><tp:taxon-name>Pollicaria mouhoti mouhoti</tp:taxon-name></italic> <bold>H</bold> lectotype (NHMUK 20130071/1), and <bold>I</bold> specimen from Tam Wungdang, Phitsanulok (CUMZ 1533) <bold>J, K</bold> <italic><tp:taxon-name>Pollicaria mouhoti monochroma</tp:taxon-name></italic> ssp. n. from the type locality, <bold>J</bold> holotype CUMZ 1577, and <bold>K</bold> paratype CUMZ 1548.</p></caption><graphic xmlns:xlink="http://www.w3.org/1999/xlink" xlink:href="ZooKeys-287-019-g004.jpg" position="float" orientation="portrait" xlink:type="simple"/></fig><fig id="F6" position="float" orientation="portrait"><label>Figure 6.</label><caption><p>Radular morphology of <italic><tp:taxon-name>Pollicaria</tp:taxon-name></italic> spp. <bold>A</bold> <italic><tp:taxon-name>Pollicaria myersii</tp:taxon-name></italic> from Pahom, Vang Vieng, Laos (CUMZ 1572) <bold>B</bold> <italic><tp:taxon-name>Pollicaria mouhoti mouhoti</tp:taxon-name></italic> from Tam Wungdang, Phitsanulok (CUMZ 1533) <bold>C</bold> <italic><tp:taxon-name>Pollicaria mouhoti monochroma</tp:taxon-name></italic> ssp. n. from the type locality (paratype CUMZ 1548) <bold>D</bold> <italic><tp:taxon-name>Pollicaria elephas</tp:taxon-name></italic> from Gunung Kenting, Ipoh, Perak, Malaysia (CUMZ 1536) <bold>E</bold> <italic><tp:taxon-name>Pollicaria rochebruni</tp:taxon-name></italic> from Phuong Nga National Park, Vietnam (CUMZ 1568) <bold>F</bold> <italic><tp:taxon-name>Pollicaria crossei</tp:taxon-name></italic> from Cuc Phuong National Park, Ninh Binh Province, Vietnam (CUMZ 1588). Numbers indicated order of lateral and marginal teeth. Central tooth indicated by ‘<bold>C</bold>’.</p></caption><graphic xmlns:xlink="http://www.w3.org/1999/xlink" xlink:href="ZooKeys-287-019-g006.jpg" position="float" orientation="portrait" xlink:type="simple"/></fig><table-wrap id="T1" position="float" orientation="portrait"><label>Table 1.</label><caption><p>Comparative morphological characters and karyotype among <italic><tp:taxon-name>Pollicaria</tp:taxon-name></italic> species recognized in this study.</p></caption><table><tbody><tr><th rowspan="1" colspan="1"><bold>Characters</bold></th><th rowspan="1" colspan="1"><bold><italic><tp:taxon-name>Pollicaria gravida</tp:taxon-name></italic></bold></th><th rowspan="1" colspan="1"><bold><italic><tp:taxon-name>Pollicaria myersii</tp:taxon-name></italic></bold></th><th rowspan="1" colspan="1"><bold><italic><tp:taxon-name>Pollicaria mouhoti</tp:taxon-name></italic></bold></th><th rowspan="1" colspan="1"><bold><italic><tp:taxon-name>Pollicaria elephas</tp:taxon-name></italic></bold></th><th rowspan="1" colspan="1"><bold><italic><tp:taxon-name>Pollicaria rochebruni</tp:taxon-name></italic></bold></th><th rowspan="1" colspan="1"><bold><italic><tp:taxon-name>Pollicaria crossei</tp:taxon-name></italic></bold></th></tr><tr><td rowspan="1" colspan="1">Shell size (shell height)</td><td rowspan="1" colspan="1">small (height &lt;35 mm)</td><td rowspan="1" colspan="1">large (height &gt; 40 mm)</td><td rowspan="1" colspan="1">small to medium</td><td rowspan="1" colspan="1">large (height &gt; 40 mm)</td><td rowspan="1" colspan="1">medium (35 &lt; height &gt; 40 mm)</td><td rowspan="1" colspan="1">small (height &lt;35 mm)</td></tr><tr><td rowspan="1" colspan="1">Umbilicus</td><td rowspan="1" colspan="1">perforate</td><td rowspan="1" colspan="1">narrow</td><td rowspan="1" colspan="1">subumbilicate</td><td rowspan="1" colspan="1">narrow</td><td rowspan="1" colspan="1">narrow</td><td rowspan="1" colspan="1">narrow</td></tr><tr><td rowspan="1" colspan="1">Periostracum; shell colour</td><td rowspan="1" colspan="1">transparent; whitish to yellow</td><td rowspan="1" colspan="1">transparent; monochrome pale orange</td><td rowspan="1" colspan="1">transparent; monochrome black or with orange apex</td><td rowspan="1" colspan="1">transparent; yellow to orange</td><td rowspan="1" colspan="1">thicken corneous; reddish to orange</td><td rowspan="1" colspan="1">transparent; pale to deep orange</td></tr><tr><td rowspan="1" colspan="1">Sculpture on last whorl</td><td rowspan="1" colspan="1">absent</td><td rowspan="1" colspan="1">with thin wrinkle sculpture</td><td rowspan="1" colspan="1">with prominent wrinkle sculpture</td><td rowspan="1" colspan="1">with prominent wrinkle sculpture</td><td rowspan="1" colspan="1">absent</td><td rowspan="1" colspan="1">absent</td></tr><tr><td rowspan="1" colspan="1">Peristome shape; colour</td><td rowspan="1" colspan="1">rounded; as hell colour</td><td rowspan="1" colspan="1">slightly distorted; orange</td><td rowspan="1" colspan="1">slightly distorted; bright orange to reddish</td><td rowspan="1" colspan="1">rounded; as shell colour</td><td rowspan="1" colspan="1">rounded; as shell colour</td><td rowspan="1" colspan="1">rounded; as shell colour</td></tr><tr><td rowspan="1" colspan="1">Apertural groove</td><td rowspan="1" colspan="1">present</td><td rowspan="1" colspan="1">absent</td><td rowspan="1" colspan="1">absent</td><td rowspan="1" colspan="1">absent</td><td rowspan="1" colspan="1">present</td><td rowspan="1" colspan="1">present</td></tr><tr><td rowspan="1" colspan="1">Karyotype*</td><td rowspan="1" colspan="1">not available</td><td rowspan="1" colspan="1">4m+6sm+2st+ 1t</td><td rowspan="1" colspan="1">6m+4sm+2st+ 1t 7m+3sm+2st+ 1t</td><td rowspan="1" colspan="1">2m+6sm+2st+ 3t</td><td rowspan="1" colspan="1">3m+7sm+2st+ 1t</td><td rowspan="1" colspan="1">2m+8sm+2st+ 1t</td></tr></tbody></table><table-wrap-foot><fn><p>* Data from <xref ref-type="bibr" rid="B22">Kongim et al. (2009</xref>, <xref ref-type="bibr" rid="B23">2010</xref>); the chromosome morphology abbreviations: m, metacentric; sm, submetacentric; st, subtelocentric; t, telocentric.</p></fn></table-wrap-foot></table-wrap><table-wrap id="T2" position="float" orientation="portrait"><label>Table 2.</label><caption><p>Shell size variation among <italic><tp:taxon-name>Pollicaria</tp:taxon-name></italic> species recognized in this study.</p></caption><table><tbody><tr><th rowspan="2" colspan="1"><bold>Species, Locality and CUMZ nos.</bold></th><th rowspan="2" colspan="1"><bold>Number of adult shell examined</bold></th><th rowspan="1" colspan="3"><bold>Ranges, Mean ± SD in mm of:</bold></th><th rowspan="2" colspan="1"><bold>Whorl ranges</bold></th></tr><tr><th rowspan="1" colspan="1"><bold>Shell Height</bold></th><th rowspan="1" colspan="1"><bold>Shell Width</bold></th><th rowspan="1" colspan="1"><bold>h/d Ratio</bold></th></tr><tr><td rowspan="1" colspan="6"><italic><tp:taxon-name>Pollicaria gravida</tp:taxon-name></italic></td></tr><tr><td rowspan="1" colspan="1">UMZC and NHMUK collections</td><td rowspan="1" colspan="1">14</td><td rowspan="1" colspan="1">24.7–34.3 29.8 ± 2.54</td><td rowspan="1" colspan="1">14.6–19.0 17.4 ± 1.58</td><td rowspan="1" colspan="1">1.65–1.82 1.71 ± 0.12</td><td rowspan="1" colspan="1">5¾-6¼</td></tr><tr><td rowspan="1" colspan="6"><italic><tp:taxon-name>Pollicaria myersii</tp:taxon-name></italic></td></tr><tr><td rowspan="1" colspan="1">Pahom, Vang Vieng, Laos: 1520, 1572</td><td rowspan="1" colspan="1">10</td><td rowspan="1" colspan="1">37.8–50.6 43.4 ± 3.94</td><td rowspan="1" colspan="1">18.6–23.9 21.1 ± 1.68</td><td rowspan="1" colspan="1">1.97–2.16 2.06 ± 0.05</td><td rowspan="1" colspan="1">6¾-7</td></tr><tr><td rowspan="1" colspan="6"><italic><tp:taxon-name>Pollicaria mouhoti mouhoti</tp:taxon-name></italic></td></tr><tr><td rowspan="1" colspan="1">Namnao N. P., Phetchabun: 1538, 1574</td><td rowspan="1" colspan="1">7</td><td rowspan="1" colspan="1">36.2–41.5 37.6 ± 1.74</td><td rowspan="1" colspan="1">18.4–21.6 19.6 ± 0.96</td><td rowspan="1" colspan="1">1.85–1.99 1.92 ± 0.05</td><td rowspan="1" colspan="1">6½</td></tr><tr><td rowspan="1" colspan="1">Phu Kiew Wildlife Sanctuary, Chaiyaphum: 1551, 1528, 1529, 1571</td><td rowspan="1" colspan="1">65</td><td rowspan="1" colspan="1">33.6–44.1 37.7 ± 2.26</td><td rowspan="1" colspan="1">17.8–23.3 19.5 ± 1.20</td><td rowspan="1" colspan="1">1.86–2.14 1.94 ± 0.06</td><td rowspan="1" colspan="1">6–6¾</td></tr><tr><td rowspan="1" colspan="1">Tam Wungdang, Phitsanulok: 1533, 1537</td><td rowspan="1" colspan="1">40</td><td rowspan="1" colspan="1">33.4–40.8 36.7 ± 1.81</td><td rowspan="1" colspan="1">17.6–21.2 19.0 ± 0.83</td><td rowspan="1" colspan="1">1.86–2.05 1.93 ± 0.05</td><td rowspan="1" colspan="1">6–6½</td></tr><tr><td rowspan="1" colspan="1">Wat Pa-Mamuang, Phitsanulok: 1541</td><td rowspan="1" colspan="1">13</td><td rowspan="1" colspan="1">33.9–40.4 37.7 ± 2.12</td><td rowspan="1" colspan="1">18.4–20.2 19.6 ±0.78</td><td rowspan="1" colspan="1">1.82–2.04 1.92 ± 0.06</td><td rowspan="1" colspan="1">6–6½</td></tr><tr><td rowspan="1" colspan="6"><italic><tp:taxon-name>Pollicaria mouhoti monochroma</tp:taxon-name></italic> ssp. n.</td></tr><tr><td rowspan="1" colspan="1">Phu Phalom, Loei: 1547</td><td rowspan="1" colspan="1">23</td><td rowspan="1" colspan="1">31.1–42.6 38.2 ± 2.52</td><td rowspan="1" colspan="1">17.9–21.4 19.4 ± 0.97</td><td rowspan="1" colspan="1">1.55–2.15 1.98 ± 0.11</td><td rowspan="1" colspan="1">6–6½</td></tr><tr><td rowspan="1" colspan="1">Tam Pha Bing, Loei: 1561, 1562</td><td rowspan="1" colspan="1">134</td><td rowspan="1" colspan="1">30.5–39.1 34.5 ± 2.09</td><td rowspan="1" colspan="1">16.4–20.6 18.4 ± 1.03</td><td rowspan="1" colspan="1">1.78–2.13 1.88 ± 0.05</td><td rowspan="1" colspan="1">5¾-6½</td></tr><tr><td rowspan="1" colspan="1">Tam Pha Singh, Loei: 1543</td><td rowspan="1" colspan="1">33</td><td rowspan="1" colspan="1">29.6–37.9 33.8 ± 2.41</td><td rowspan="1" colspan="1">15.8–19.5 17.6 ± 1.03</td><td rowspan="1" colspan="1">1.71–2.00 1.92 ± 0.06</td><td rowspan="1" colspan="1">5¾-6¼</td></tr><tr><td rowspan="1" colspan="1">Wat Tam Pha Poo, Loei: 1545</td><td rowspan="1" colspan="1">56</td><td rowspan="1" colspan="1">30.2–36.7 32.5 ± 1.37</td><td rowspan="1" colspan="1">16.1–19.3 17.2 ± 0.64</td><td rowspan="1" colspan="1">1.76–2.00 1.89 ± 0.05</td><td rowspan="1" colspan="1">5¾-6</td></tr><tr><td rowspan="1" colspan="6"><italic><tp:taxon-name>Pollicaria elephas</tp:taxon-name></italic></td></tr><tr><td rowspan="1" colspan="1">Ampang Baru, Ipoh, Perak, Malaysia: 1535</td><td rowspan="1" colspan="1">51</td><td rowspan="1" colspan="1">36.4–51.1 43.9 ± 3.12</td><td rowspan="1" colspan="1">19.4–24.5 21.9 ± 1.31</td><td rowspan="1" colspan="1">1.85–2.12 2.01 ± 0.06</td><td rowspan="1" colspan="1">6–6¾</td></tr><tr><td rowspan="1" colspan="1">Gunung Kenting, Ipoh, Perak, Malaysia: 1534, 1536, 1596</td><td rowspan="1" colspan="1">182</td><td rowspan="1" colspan="1">36.4–49.9, 42.3 ± 2.34</td><td rowspan="1" colspan="1">11.1–25.6 21.9 ± 1.64</td><td rowspan="1" colspan="1">1.78–3.79 1.4 ± 0.15</td><td rowspan="1" colspan="1">6–6¾ </td></tr><tr><td rowspan="1" colspan="6"><italic><tp:taxon-name>Pollicaria rochebruni</tp:taxon-name></italic></td></tr><tr><td rowspan="1" colspan="1">Cuc Phuong N. P., Vietnam: 1521, 1532</td><td rowspan="1" colspan="1">8</td><td rowspan="1" colspan="1">32.6–42.3 40.1 ± 2.26</td><td rowspan="1" colspan="1">18.1–22.9 20.6 ± 1.66</td><td rowspan="1" colspan="1">1.80–2.09 1.95 ± 0.11</td><td rowspan="1" colspan="1">6¼</td></tr><tr><td rowspan="1" colspan="1">Phuong Nga N. P., Vietnam: 1523, 1539, 1552</td><td rowspan="1" colspan="1">5</td><td rowspan="1" colspan="1">37.8–45.0 40.8 ± 2.74</td><td rowspan="1" colspan="1">20.0–21.8 20.7 ± 0.71</td><td rowspan="1" colspan="1">1.89–2.07 1.97 ± 0.07</td><td rowspan="1" colspan="1">6¼-6¾</td></tr><tr><td rowspan="1" colspan="6"><italic><tp:taxon-name>Pollicaria crossei</tp:taxon-name></italic></td></tr><tr><td rowspan="1" colspan="1">Cuc Phuong N. P., Vietnam: 1521, 1522, 1588</td><td rowspan="1" colspan="1">10</td><td rowspan="1" colspan="1">32.6–38.0 35.3 ± 1.74</td><td rowspan="1" colspan="1">17.6–18.9 18.9 ± 1.01</td><td rowspan="1" colspan="1">1.82–1.93 1.87 ± 0.06</td><td rowspan="1" colspan="1">6¼</td></tr><tr><td rowspan="1" colspan="1">Hulien, Vietnam: 1590</td><td rowspan="1" colspan="1">5</td><td rowspan="1" colspan="1">32.7–36.2 34.9 ± 1.43</td><td rowspan="1" colspan="1">18.0–19.8 18.7 ± 0.07</td><td rowspan="1" colspan="1">1.82–1.93 1.87 ± 0.05</td><td rowspan="1" colspan="1">6¼</td></tr></tbody></table></table-wrap></tp:treatment-sec><ref-list><ref id="B14"><mixed-citation xmlns:xlink="http://www.w3.org/1999/xlink" xlink:type="simple"><person-group><name name-style="western"><surname>Gude</surname><given-names>GK</given-names></name></person-group> (<year>1921</year>)<source> Mollusca III, Land Operculates (Cyclophoridae, Truncatellidae, Assimineidae, Helicinidae).In: Shipley AE (Ed) The fauna of British India including Ceylon and Burma, 386 pp.</source></mixed-citation></ref><ref id="B22"><mixed-citation xmlns:xlink="http://www.w3.org/1999/xlink" xlink:type="simple"><person-group><name name-style="western"><surname>Kongim</surname><given-names>B</given-names></name><name name-style="western"><surname>Sutcharit</surname><given-names>C</given-names></name><name name-style="western"><surname>Tongkerd</surname><given-names>P</given-names></name><name name-style="western"><surname>Panha</surname><given-names>S</given-names></name></person-group> (<year>2009</year>)<article-title> Karyotype differentiation within the Elephant Pupinid snail, <italic>Pollicaria mouhoti</italic> (Pfeiffer, 1862) (Caenogastropoda: Pupinidae).</article-title><source>The Natural History Journal of Chulalongkorn University </source><volume>9</volume>: <fpage>201</fpage>-<lpage>208</lpage>.</mixed-citation></ref><ref id="B23"><mixed-citation xmlns:xlink="http://www.w3.org/1999/xlink" xlink:type="simple"><person-group><name name-style="western"><surname>Kongim</surname><given-names>B</given-names></name><name name-style="western"><surname>Sutcharit</surname><given-names>C</given-names></name><name name-style="western"><surname>Tongkerd</surname><given-names>P</given-names></name><name name-style="western"><surname>Tan</surname><given-names>SHA</given-names></name><name name-style="western"><surname>Quynh</surname><given-names>NX</given-names></name><name name-style="western"><surname>Naggs</surname><given-names>F</given-names></name><name name-style="western"><surname>Panha</surname><given-names>S</given-names></name></person-group> (<year>2010</year>)<article-title> Karyotype variation in the genus <italic>Pollicaria</italic> (Caenogastropoda: Pupinidae).</article-title><source>Zoological Studies </source><volume>49</volume>: <fpage>125</fpage>-<lpage>131</lpage>.</mixed-citation></ref></ref-list></tp:taxon-treatment>
