# Supplementary material for: Taxonomic revision of the Elephant Pupinid snail genus Pollicaria Gould, 1856 (Prosobranchia, Pupinidae)
Source: Zookeys. 2013 Apr 11;(287):19–40. doi: 10.3897/zookeys.287.4617 (PMC3677354; doi:10.3897/zookeys.287.4617)
Supplement: XML Treatment for Pollicaria elephas [file zookeys.287.4617-treatment7.xml]

<!DOCTYPE tp:taxon-treatment
  PUBLIC "-//TaxonX//DTD Taxonomic Treatment Publishing DTD v0 20100105//EN" "tax-treatment-NSO.dtd">
<tp:taxon-treatment xmlns:tp="http://www.plazi.org/taxpub"><tp:treatment-meta><mixed-citation publication-type="journal"><person-group><name><surname>Kongim</surname><given-names>Bangon</given-names></name><name><surname>Sutcharit</surname><given-names>Chirasak</given-names></name><name><surname>Naggs</surname><given-names>Fred</given-names></name><name><surname>Panha</surname><given-names>Somsak</given-names></name></person-group><article-title>Taxonomic revision of the Elephant Pupinid snail genus 
                    <italic>Pollicaria</italic> Gould, 1856 (Prosobranchia, Pupinidae)</article-title><source>Zookeys</source><day>11</day><month>4</month><year>2013</year><volume>2013</volume><issue>287</issue><fpage>19</fpage><lpage>40</lpage><pub-id pub-id-type="doi">10.3897/zookeys.287.4617</pub-id></mixed-citation></tp:treatment-meta><tp:nomenclature><tp:taxon-name>
                            <tp:taxon-name-part taxon-name-part-type="genus">Pollicaria</tp:taxon-name-part>
                            <tp:taxon-name-part taxon-name-part-type="species">elephas</tp:taxon-name-part>
                        <object-id xmlns:xlink="http://www.w3.org/1999/xlink" xlink:type="simple">http://species-id.net/wiki/Pollicaria_elephas</object-id>
								</tp:taxon-name><tp:taxon-authority>(Morgan, 1885)</tp:taxon-authority><xref ref-type="fig" rid="F2">Figs 2D</xref><xref ref-type="fig" rid="F5">5A–C</xref><xref ref-type="fig" rid="F6">6D</xref><xref ref-type="table" rid="T1">Tables 1</xref><xref ref-type="table" rid="T2">2</xref><tp:nomenclature-citation-list><tp:nomenclature-citation><tp:taxon-name>Hybocystis elephas</tp:taxon-name><comment> Morgan, 1885b: 70. Type locality: Perak. <xref ref-type="bibr" rid="B31">Morgan 1885a</xref>: 404, 405, pl. 7, fig. 1. <xref ref-type="bibr" rid="B9">Crosse 1885</xref>: 183–186, pl. 11, fig. 1. <xref ref-type="bibr" rid="B11">Fischer 1885</xref>: 174. <xref ref-type="bibr" rid="B29">Möllendorff 1886</xref>: 314. <xref ref-type="bibr" rid="B30">Möllendorff 1891</xref>: 346. <xref ref-type="bibr" rid="B21">Kobelt and Möllendorff 1899</xref>: 137.</comment></tp:nomenclature-citation><tp:nomenclature-citation><tp:taxon-name>Hybocystis jousseaumei</tp:taxon-name><comment> Morgan, 1885b: 70. Type locality: Kinta, Perak. <xref ref-type="bibr" rid="B31">Morgan 1885a</xref>: 405, 406, pl. 7, fig. 2. <xref ref-type="bibr" rid="B9">Crosse 1885</xref>: 184.</comment></tp:nomenclature-citation><tp:nomenclature-citation><tp:taxon-name>Pollicaria elephas</tp:taxon-name><comment>—Kobelt, 1902: 289. <xref ref-type="bibr" rid="B24">Laidlaw 1928</xref>: 33. <xref ref-type="bibr" rid="B5">van Benthem Jutting 1960</xref>: 12. <xref ref-type="bibr" rid="B34">Pain 1974</xref>: 176, pl. 6, fig. 1, 3. <xref ref-type="bibr" rid="B1">Abbott 1989</xref>: 46, 1 figure. <xref ref-type="bibr" rid="B7">Chan 1997</xref>: 11, fig. 1–2.</comment></tp:nomenclature-citation></tp:nomenclature-citation-list></tp:nomenclature><tp:treatment-sec sec-type="Material examined"><title>Material examined.</title><p>Five lots with 13 specimens of syntype deposited in MNHN, the specimen figured in the original publication is designated as the lectotype of <italic><tp:taxon-name>Hybocystis elephas</tp:taxon-name></italic> Morgan, 1885 MNHN 21309 (<xref ref-type="fig" rid="F5">Fig. 5A</xref>), paralectotype MNHN 21310 (5 shells), 21311 (2 shells), 21312 (3 shells), 21313 (2 shells), RBINS 525391 (1 shell). <!--PageBreak-->Single syntype specimen is designated as the lectotype of <italic><tp:taxon-name>Hybocystis jousseaumei</tp:taxon-name></italic> Morgan, 1885 MNHN 21308 (<xref ref-type="fig" rid="F5">Fig. 5B</xref>). Ipoh, Perak, Malaysia: ZMA E.A. Meene colln. Acc. no. 1982 (1 shell). Near bridge over river, road Ipoh to Tanjong Rambutan, Perak, Malaysia: ZMA J. Drijver colln. (5 shells). Perak, Malaysia: ZMB 75821 (2 shells), 38044 (1 shell), M. Schulz colln. 1216 (3 shells, smallest shell excluded). Bukit Chintamani, Selangor, Malaysia: CUMZ 1534. Gunung Kenting, Ampang Baru, Ipoh, Perak, Malaysia: CUMZ 1535, 1536 (<xref ref-type="fig" rid="F5">Fig. 5C</xref>), 1566, 1570.</p><!--PageBreak--></tp:treatment-sec><tp:treatment-sec sec-type="Description"><title>Description. </title><p><bold>Shell:</bold> Shell large, elongate pupoid uniform yellow to orange. Periostracum thin, corneous; shell surface with fine growth lines and last whorl with distinctly strong pitting dorsally. Whorls 6-7 whorls; sutures impressed; apex obtuse. Last whorl large about two-third of shell height, flattened in front. Aperture rounded, with shallow to deep posterior angle groove. Peristome continuous, little elevated, yellow to orange, internal parietal declining shoulder absent. Lip thickened, duplicated, and with distinct growth ridges; umbilicus narrow. Operculum thick, calcareous, concentric.</p><p><bold>Radula:</bold> Taenioglossate radula, teeth arrangement with central, lateral and marginal teeth shape similar to <italic><tp:taxon-name>Pollicaria myersii</tp:taxon-name></italic>. Minor differences are the well-developed central cusp with one to three small lateral cusps of the central tooth, and the slightly elongate and slender central cusp of the inner marginal teeth.</p></tp:treatment-sec><tp:treatment-sec sec-type="Distribution"><title>Distribution.</title><p>This species has a restricted distribution and is known only from limestone outcrops in Perak, Peninsular Malaysia (<xref ref-type="bibr" rid="B31">Morgan 1885a</xref>, <xref ref-type="bibr" rid="B32">b</xref>). Material collected for this study was from Kinta valley, Perak, and the southern part of the species’ historical range in Bukit Chintamani, Selangor, Peninsular Malaysia is considered to be this locally endemic species.</p></tp:treatment-sec><tp:treatment-sec sec-type="Remarks"><title>Remarks.</title><p>The locally endemic <italic><tp:taxon-name>Pollicaria elephas</tp:taxon-name></italic> is confined to a few limestone outcrops in Peninsular Malaysia and shows several unique shell characters that separate it from its congeners. The major distinguishing characters of this species are the very large, monochrome yellowish to pale orange shell with the last whorl distorted ventrally and sculptured with scattered, deep pits dorsally; and rounded and thickened aperture. (<xref ref-type="table" rid="T2">Table 2</xref>, <xref ref-type="fig" rid="F5">Fig. 5A–C</xref>).</p><p><xref ref-type="bibr" rid="B31">Morgan (1885a</xref>, <xref ref-type="bibr" rid="B32">b</xref>) proposed two nominal species of <italic><tp:taxon-name>Pollicaria</tp:taxon-name></italic> from Perak, which differed mainly by the shell size (larger shell <italic><tp:taxon-name>Hybocystis elephas</tp:taxon-name></italic> and smaller shell <italic><tp:taxon-name>Hybocystis jousseaumei</tp:taxon-name></italic>). In the first revision of this genus, <xref ref-type="bibr" rid="B9">Crosse (1885)</xref> assumed that they were the same species and recognized only <italic><tp:taxon-name>Pollicaria elephas</tp:taxon-name></italic>. Thereafter <italic><tp:taxon-name>Pollicaria jousseaumei</tp:taxon-name></italic> was recognized as a synonym of <italic><tp:taxon-name>Pollicaria elephas</tp:taxon-name></italic> (<xref ref-type="bibr" rid="B20">Kobelt 1902</xref>, <xref ref-type="bibr" rid="B34">Pain 1974</xref>). Examination of the type specimens (<xref ref-type="fig" rid="F5">Fig. 5A, B</xref>) confirmed <italic><tp:taxon-name>Pollicaria jousseaumei</tp:taxon-name></italic> as junior synonym of <italic><tp:taxon-name>Pollicaria elephas</tp:taxon-name></italic>. Moreover, the recent land snail survey in Perak, Peninsular Malaysia recorded both large and small shell forms of the species from the same localities.</p></tp:treatment-sec><tp:treatment-sec><!--Section generated to contain objects referenced in tp:taxon-treatment.--><fig id="F2" position="float" orientation="portrait"><label>Figure 2.</label><caption><p>Living snails. <bold>A</bold> <italic><tp:taxon-name>Pollicaria myersii</tp:taxon-name></italic> from Pahom, Vang Vieng, Laos (CUMZ 1572; shell height about 40 mm) <bold>B</bold> <italic><tp:taxon-name>Pollicaria mouhoti mouhoti</tp:taxon-name></italic> from Tam Wungdang, Phitsanulok (CUMZ 1533; shell height about 35 mm) <bold>C</bold> <italic><tp:taxon-name>Pollicaria mouhoti monochroma</tp:taxon-name></italic> ssp. n. from the type locality (paratype CUMZ 1548; shell height about 30 mm) <bold>D</bold> <italic><tp:taxon-name>Pollicaria elephas</tp:taxon-name></italic> from Ipoh, Perak, Malaysia (CUMZ 1536; shell height about 45 mm).</p></caption><graphic xmlns:xlink="http://www.w3.org/1999/xlink" xlink:href="ZooKeys-287-019-g002.jpg" position="float" orientation="portrait" xlink:type="simple"/></fig><fig id="F5" position="float" orientation="portrait"><label>Figure 5.</label><caption><p>Shell morphology of <italic><tp:taxon-name>Pollicaria</tp:taxon-name></italic> spp. <bold>A–C</bold> <italic><tp:taxon-name>Pollicaria elephas</tp:taxon-name></italic> <bold>A</bold> lectotype of <italic><tp:taxon-name>Pollicaria elephas</tp:taxon-name></italic> (MNHN 21309) <bold>B</bold> lectotype of <italic><tp:taxon-name>Hybocystis jousseaumei</tp:taxon-name></italic> Morgan, 1885 (MNHN 21308), and <bold>C</bold> specimen from Gunung Kenting, Ipoh, Perak, Malaysia (CUMZ 1536) <bold>D, E</bold> <italic><tp:taxon-name>Pollicaria rochebruni</tp:taxon-name></italic> <bold>D</bold> lectotype (MNHN 21305), and <bold>E</bold> specimen from Phuong Nga National Park, Vietnam (CUMZ 1568) <bold>F, G</bold> <italic><tp:taxon-name>Pollicaria crossei</tp:taxon-name></italic>, <bold>F</bold> lectotype (MNHN 21304), and <bold>G</bold> specimen from Cuc Phuong National Park, Vietnam (CUMZ 1588).</p></caption><graphic xmlns:xlink="http://www.w3.org/1999/xlink" xlink:href="ZooKeys-287-019-g005.jpg" position="float" orientation="portrait" xlink:type="simple"/></fig><fig id="F6" position="float" orientation="portrait"><label>Figure 6.</label><caption><p>Radular morphology of <italic><tp:taxon-name>Pollicaria</tp:taxon-name></italic> spp. <bold>A</bold> <italic><tp:taxon-name>Pollicaria myersii</tp:taxon-name></italic> from Pahom, Vang Vieng, Laos (CUMZ 1572) <bold>B</bold> <italic><tp:taxon-name>Pollicaria mouhoti mouhoti</tp:taxon-name></italic> from Tam Wungdang, Phitsanulok (CUMZ 1533) <bold>C</bold> <italic><tp:taxon-name>Pollicaria mouhoti monochroma</tp:taxon-name></italic> ssp. n. from the type locality (paratype CUMZ 1548) <bold>D</bold> <italic><tp:taxon-name>Pollicaria elephas</tp:taxon-name></italic> from Gunung Kenting, Ipoh, Perak, Malaysia (CUMZ 1536) <bold>E</bold> <italic><tp:taxon-name>Pollicaria rochebruni</tp:taxon-name></italic> from Phuong Nga National Park, Vietnam (CUMZ 1568) <bold>F</bold> <italic><tp:taxon-name>Pollicaria crossei</tp:taxon-name></italic> from Cuc Phuong National Park, Ninh Binh Province, Vietnam (CUMZ 1588). Numbers indicated order of lateral and marginal teeth. Central tooth indicated by ‘<bold>C</bold>’.</p></caption><graphic xmlns:xlink="http://www.w3.org/1999/xlink" xlink:href="ZooKeys-287-019-g006.jpg" position="float" orientation="portrait" xlink:type="simple"/></fig><table-wrap id="T1" position="float" orientation="portrait"><label>Table 1.</label><caption><p>Comparative morphological characters and karyotype among <italic><tp:taxon-name>Pollicaria</tp:taxon-name></italic> species recognized in this study.</p></caption><table><tbody><tr><th rowspan="1" colspan="1"><bold>Characters</bold></th><th rowspan="1" colspan="1"><bold><italic><tp:taxon-name>Pollicaria gravida</tp:taxon-name></italic></bold></th><th rowspan="1" colspan="1"><bold><italic><tp:taxon-name>Pollicaria myersii</tp:taxon-name></italic></bold></th><th rowspan="1" colspan="1"><bold><italic><tp:taxon-name>Pollicaria mouhoti</tp:taxon-name></italic></bold></th><th rowspan="1" colspan="1"><bold><italic><tp:taxon-name>Pollicaria elephas</tp:taxon-name></italic></bold></th><th rowspan="1" colspan="1"><bold><italic><tp:taxon-name>Pollicaria rochebruni</tp:taxon-name></italic></bold></th><th rowspan="1" colspan="1"><bold><italic><tp:taxon-name>Pollicaria crossei</tp:taxon-name></italic></bold></th></tr><tr><td rowspan="1" colspan="1">Shell size (shell height)</td><td rowspan="1" colspan="1">small (height &lt;35 mm)</td><td rowspan="1" colspan="1">large (height &gt; 40 mm)</td><td rowspan="1" colspan="1">small to medium</td><td rowspan="1" colspan="1">large (height &gt; 40 mm)</td><td rowspan="1" colspan="1">medium (35 &lt; height &gt; 40 mm)</td><td rowspan="1" colspan="1">small (height &lt;35 mm)</td></tr><tr><td rowspan="1" colspan="1">Umbilicus</td><td rowspan="1" colspan="1">perforate</td><td rowspan="1" colspan="1">narrow</td><td rowspan="1" colspan="1">subumbilicate</td><td rowspan="1" colspan="1">narrow</td><td rowspan="1" colspan="1">narrow</td><td rowspan="1" colspan="1">narrow</td></tr><tr><td rowspan="1" colspan="1">Periostracum; shell colour</td><td rowspan="1" colspan="1">transparent; whitish to yellow</td><td rowspan="1" colspan="1">transparent; monochrome pale orange</td><td rowspan="1" colspan="1">transparent; monochrome black or with orange apex</td><td rowspan="1" colspan="1">transparent; yellow to orange</td><td rowspan="1" colspan="1">thicken corneous; reddish to orange</td><td rowspan="1" colspan="1">transparent; pale to deep orange</td></tr><tr><td rowspan="1" colspan="1">Sculpture on last whorl</td><td rowspan="1" colspan="1">absent</td><td rowspan="1" colspan="1">with thin wrinkle sculpture</td><td rowspan="1" colspan="1">with prominent wrinkle sculpture</td><td rowspan="1" colspan="1">with prominent wrinkle sculpture</td><td rowspan="1" colspan="1">absent</td><td rowspan="1" colspan="1">absent</td></tr><tr><td rowspan="1" colspan="1">Peristome shape; colour</td><td rowspan="1" colspan="1">rounded; as hell colour</td><td rowspan="1" colspan="1">slightly distorted; orange</td><td rowspan="1" colspan="1">slightly distorted; bright orange to reddish</td><td rowspan="1" colspan="1">rounded; as shell colour</td><td rowspan="1" colspan="1">rounded; as shell colour</td><td rowspan="1" colspan="1">rounded; as shell colour</td></tr><tr><td rowspan="1" colspan="1">Apertural groove</td><td rowspan="1" colspan="1">present</td><td rowspan="1" colspan="1">absent</td><td rowspan="1" colspan="1">absent</td><td rowspan="1" colspan="1">absent</td><td rowspan="1" colspan="1">present</td><td rowspan="1" colspan="1">present</td></tr><tr><td rowspan="1" colspan="1">Karyotype*</td><td rowspan="1" colspan="1">not available</td><td rowspan="1" colspan="1">4m+6sm+2st+ 1t</td><td rowspan="1" colspan="1">6m+4sm+2st+ 1t 7m+3sm+2st+ 1t</td><td rowspan="1" colspan="1">2m+6sm+2st+ 3t</td><td rowspan="1" colspan="1">3m+7sm+2st+ 1t</td><td rowspan="1" colspan="1">2m+8sm+2st+ 1t</td></tr></tbody></table><table-wrap-foot><fn><p>* Data from <xref ref-type="bibr" rid="B22">Kongim et al. (2009</xref>, <xref ref-type="bibr" rid="B23">2010</xref>); the chromosome morphology abbreviations: m, metacentric; sm, submetacentric; st, subtelocentric; t, telocentric.</p></fn></table-wrap-foot></table-wrap><table-wrap id="T2" position="float" orientation="portrait"><label>Table 2.</label><caption><p>Shell size variation among <italic><tp:taxon-name>Pollicaria</tp:taxon-name></italic> species recognized in this study.</p></caption><table><tbody><tr><th rowspan="2" colspan="1"><bold>Species, Locality and CUMZ nos.</bold></th><th rowspan="2" colspan="1"><bold>Number of adult shell examined</bold></th><th rowspan="1" colspan="3"><bold>Ranges, Mean ± SD in mm of:</bold></th><th rowspan="2" colspan="1"><bold>Whorl ranges</bold></th></tr><tr><th rowspan="1" colspan="1"><bold>Shell Height</bold></th><th rowspan="1" colspan="1"><bold>Shell Width</bold></th><th rowspan="1" colspan="1"><bold>h/d Ratio</bold></th></tr><tr><td rowspan="1" colspan="6"><italic><tp:taxon-name>Pollicaria gravida</tp:taxon-name></italic></td></tr><tr><td rowspan="1" colspan="1">UMZC and NHMUK collections</td><td rowspan="1" colspan="1">14</td><td rowspan="1" colspan="1">24.7–34.3 29.8 ± 2.54</td><td rowspan="1" colspan="1">14.6–19.0 17.4 ± 1.58</td><td rowspan="1" colspan="1">1.65–1.82 1.71 ± 0.12</td><td rowspan="1" colspan="1">5¾-6¼</td></tr><tr><td rowspan="1" colspan="6"><italic><tp:taxon-name>Pollicaria myersii</tp:taxon-name></italic></td></tr><tr><td rowspan="1" colspan="1">Pahom, Vang Vieng, Laos: 1520, 1572</td><td rowspan="1" colspan="1">10</td><td rowspan="1" colspan="1">37.8–50.6 43.4 ± 3.94</td><td rowspan="1" colspan="1">18.6–23.9 21.1 ± 1.68</td><td rowspan="1" colspan="1">1.97–2.16 2.06 ± 0.05</td><td rowspan="1" colspan="1">6¾-7</td></tr><tr><td rowspan="1" colspan="6"><italic><tp:taxon-name>Pollicaria mouhoti mouhoti</tp:taxon-name></italic></td></tr><tr><td rowspan="1" colspan="1">Namnao N. P., Phetchabun: 1538, 1574</td><td rowspan="1" colspan="1">7</td><td rowspan="1" colspan="1">36.2–41.5 37.6 ± 1.74</td><td rowspan="1" colspan="1">18.4–21.6 19.6 ± 0.96</td><td rowspan="1" colspan="1">1.85–1.99 1.92 ± 0.05</td><td rowspan="1" colspan="1">6½</td></tr><tr><td rowspan="1" colspan="1">Phu Kiew Wildlife Sanctuary, Chaiyaphum: 1551, 1528, 1529, 1571</td><td rowspan="1" colspan="1">65</td><td rowspan="1" colspan="1">33.6–44.1 37.7 ± 2.26</td><td rowspan="1" colspan="1">17.8–23.3 19.5 ± 1.20</td><td rowspan="1" colspan="1">1.86–2.14 1.94 ± 0.06</td><td rowspan="1" colspan="1">6–6¾</td></tr><tr><td rowspan="1" colspan="1">Tam Wungdang, Phitsanulok: 1533, 1537</td><td rowspan="1" colspan="1">40</td><td rowspan="1" colspan="1">33.4–40.8 36.7 ± 1.81</td><td rowspan="1" colspan="1">17.6–21.2 19.0 ± 0.83</td><td rowspan="1" colspan="1">1.86–2.05 1.93 ± 0.05</td><td rowspan="1" colspan="1">6–6½</td></tr><tr><td rowspan="1" colspan="1">Wat Pa-Mamuang, Phitsanulok: 1541</td><td rowspan="1" colspan="1">13</td><td rowspan="1" colspan="1">33.9–40.4 37.7 ± 2.12</td><td rowspan="1" colspan="1">18.4–20.2 19.6 ±0.78</td><td rowspan="1" colspan="1">1.82–2.04 1.92 ± 0.06</td><td rowspan="1" colspan="1">6–6½</td></tr><tr><td rowspan="1" colspan="6"><italic><tp:taxon-name>Pollicaria mouhoti monochroma</tp:taxon-name></italic> ssp. n.</td></tr><tr><td rowspan="1" colspan="1">Phu Phalom, Loei: 1547</td><td rowspan="1" colspan="1">23</td><td rowspan="1" colspan="1">31.1–42.6 38.2 ± 2.52</td><td rowspan="1" colspan="1">17.9–21.4 19.4 ± 0.97</td><td rowspan="1" colspan="1">1.55–2.15 1.98 ± 0.11</td><td rowspan="1" colspan="1">6–6½</td></tr><tr><td rowspan="1" colspan="1">Tam Pha Bing, Loei: 1561, 1562</td><td rowspan="1" colspan="1">134</td><td rowspan="1" colspan="1">30.5–39.1 34.5 ± 2.09</td><td rowspan="1" colspan="1">16.4–20.6 18.4 ± 1.03</td><td rowspan="1" colspan="1">1.78–2.13 1.88 ± 0.05</td><td rowspan="1" colspan="1">5¾-6½</td></tr><tr><td rowspan="1" colspan="1">Tam Pha Singh, Loei: 1543</td><td rowspan="1" colspan="1">33</td><td rowspan="1" colspan="1">29.6–37.9 33.8 ± 2.41</td><td rowspan="1" colspan="1">15.8–19.5 17.6 ± 1.03</td><td rowspan="1" colspan="1">1.71–2.00 1.92 ± 0.06</td><td rowspan="1" colspan="1">5¾-6¼</td></tr><tr><td rowspan="1" colspan="1">Wat Tam Pha Poo, Loei: 1545</td><td rowspan="1" colspan="1">56</td><td rowspan="1" colspan="1">30.2–36.7 32.5 ± 1.37</td><td rowspan="1" colspan="1">16.1–19.3 17.2 ± 0.64</td><td rowspan="1" colspan="1">1.76–2.00 1.89 ± 0.05</td><td rowspan="1" colspan="1">5¾-6</td></tr><tr><td rowspan="1" colspan="6"><italic><tp:taxon-name>Pollicaria elephas</tp:taxon-name></italic></td></tr><tr><td rowspan="1" colspan="1">Ampang Baru, Ipoh, Perak, Malaysia: 1535</td><td rowspan="1" colspan="1">51</td><td rowspan="1" colspan="1">36.4–51.1 43.9 ± 3.12</td><td rowspan="1" colspan="1">19.4–24.5 21.9 ± 1.31</td><td rowspan="1" colspan="1">1.85–2.12 2.01 ± 0.06</td><td rowspan="1" colspan="1">6–6¾</td></tr><tr><td rowspan="1" colspan="1">Gunung Kenting, Ipoh, Perak, Malaysia: 1534, 1536, 1596</td><td rowspan="1" colspan="1">182</td><td rowspan="1" colspan="1">36.4–49.9, 42.3 ± 2.34</td><td rowspan="1" colspan="1">11.1–25.6 21.9 ± 1.64</td><td rowspan="1" colspan="1">1.78–3.79 1.4 ± 0.15</td><td rowspan="1" colspan="1">6–6¾ </td></tr><tr><td rowspan="1" colspan="6"><italic><tp:taxon-name>Pollicaria rochebruni</tp:taxon-name></italic></td></tr><tr><td rowspan="1" colspan="1">Cuc Phuong N. P., Vietnam: 1521, 1532</td><td rowspan="1" colspan="1">8</td><td rowspan="1" colspan="1">32.6–42.3 40.1 ± 2.26</td><td rowspan="1" colspan="1">18.1–22.9 20.6 ± 1.66</td><td rowspan="1" colspan="1">1.80–2.09 1.95 ± 0.11</td><td rowspan="1" colspan="1">6¼</td></tr><tr><td rowspan="1" colspan="1">Phuong Nga N. P., Vietnam: 1523, 1539, 1552</td><td rowspan="1" colspan="1">5</td><td rowspan="1" colspan="1">37.8–45.0 40.8 ± 2.74</td><td rowspan="1" colspan="1">20.0–21.8 20.7 ± 0.71</td><td rowspan="1" colspan="1">1.89–2.07 1.97 ± 0.07</td><td rowspan="1" colspan="1">6¼-6¾</td></tr><tr><td rowspan="1" colspan="6"><italic><tp:taxon-name>Pollicaria crossei</tp:taxon-name></italic></td></tr><tr><td rowspan="1" colspan="1">Cuc Phuong N. P., Vietnam: 1521, 1522, 1588</td><td rowspan="1" colspan="1">10</td><td rowspan="1" colspan="1">32.6–38.0 35.3 ± 1.74</td><td rowspan="1" colspan="1">17.6–18.9 18.9 ± 1.01</td><td rowspan="1" colspan="1">1.82–1.93 1.87 ± 0.06</td><td rowspan="1" colspan="1">6¼</td></tr><tr><td rowspan="1" colspan="1">Hulien, Vietnam: 1590</td><td rowspan="1" colspan="1">5</td><td rowspan="1" colspan="1">32.7–36.2 34.9 ± 1.43</td><td rowspan="1" colspan="1">18.0–19.8 18.7 ± 0.07</td><td rowspan="1" colspan="1">1.82–1.93 1.87 ± 0.05</td><td rowspan="1" colspan="1">6¼</td></tr></tbody></table></table-wrap></tp:treatment-sec><ref-list><ref id="B22"><mixed-citation xmlns:xlink="http://www.w3.org/1999/xlink" xlink:type="simple"><person-group><name name-style="western"><surname>Kongim</surname><given-names>B</given-names></name><name name-style="western"><surname>Sutcharit</surname><given-names>C</given-names></name><name name-style="western"><surname>Tongkerd</surname><given-names>P</given-names></name><name name-style="western"><surname>Panha</surname><given-names>S</given-names></name></person-group> (<year>2009</year>)<article-title> Karyotype differentiation within the Elephant Pupinid snail, <italic>Pollicaria mouhoti</italic> (Pfeiffer, 1862) (Caenogastropoda: Pupinidae).</article-title><source>The Natural History Journal of Chulalongkorn University </source><volume>9</volume>: <fpage>201</fpage>-<lpage>208</lpage>.</mixed-citation></ref><ref id="B23"><mixed-citation xmlns:xlink="http://www.w3.org/1999/xlink" xlink:type="simple"><person-group><name name-style="western"><surname>Kongim</surname><given-names>B</given-names></name><name name-style="western"><surname>Sutcharit</surname><given-names>C</given-names></name><name name-style="western"><surname>Tongkerd</surname><given-names>P</given-names></name><name name-style="western"><surname>Tan</surname><given-names>SHA</given-names></name><name name-style="western"><surname>Quynh</surname><given-names>NX</given-names></name><name name-style="western"><surname>Naggs</surname><given-names>F</given-names></name><name name-style="western"><surname>Panha</surname><given-names>S</given-names></name></person-group> (<year>2010</year>)<article-title> Karyotype variation in the genus <italic>Pollicaria</italic> (Caenogastropoda: Pupinidae).</article-title><source>Zoological Studies </source><volume>49</volume>: <fpage>125</fpage>-<lpage>131</lpage>.</mixed-citation></ref><ref id="B31"><mixed-citation xmlns:xlink="http://www.w3.org/1999/xlink" xlink:type="simple"><person-group><name name-style="western"><surname>Morgan</surname><given-names>J de</given-names></name></person-group> (<year>1885a</year>)<article-title> Mollusques terrestres et fluviatiles du royaume de Perak.</article-title><source>Bulletin de la Scoiété Zoologique de France </source><volume>10</volume>: <fpage>353</fpage>-<lpage>428</lpage>.</mixed-citation></ref><ref id="B9"><mixed-citation xmlns:xlink="http://www.w3.org/1999/xlink" xlink:type="simple"><person-group><name name-style="western"><surname>Crosse</surname><given-names>H</given-names></name></person-group> (<year>1885</year>)<article-title> Etude monographique sur les espèces du genre <italic>Hybocystis</italic> de Benson.</article-title><source>Journal de Conchyliologie </source><volume>33</volume>: <fpage>180</fpage>-<lpage>193</lpage>.</mixed-citation></ref><ref id="B11"><mixed-citation xmlns:xlink="http://www.w3.org/1999/xlink" xlink:type="simple"><person-group><name name-style="western"><surname>Fischer</surname><given-names>P</given-names></name></person-group> (<year>1885</year>)<article-title> Note sur ľanimal de <italic>Hybocystis elephas</italic> de Morgan.</article-title><source>Journal de Conchyliologie </source><volume>33</volume>: <fpage>174</fpage>-<lpage>179</lpage>.</mixed-citation></ref><ref id="B29"><mixed-citation xmlns:xlink="http://www.w3.org/1999/xlink" xlink:type="simple"><person-group><name name-style="western"><surname>Möllendorff</surname><given-names>OF</given-names></name></person-group> (<year>1886</year>)<source> The land shells of Perak. Journal of the Asiatic Society of Bengal 55: 299–316.</source></mixed-citation></ref><ref id="B30"><mixed-citation xmlns:xlink="http://www.w3.org/1999/xlink" xlink:type="simple"><person-group><name name-style="western"><surname>Möllendorff</surname><given-names>OF</given-names></name></person-group> (<year>1891</year>)<article-title> On the land and freshwater shells of Perak.</article-title><source>Proceedings of the Zoological Society of London </source><volume>1891</volume>: <fpage>330</fpage>-<lpage>348</lpage>.</mixed-citation></ref><ref id="B21"><mixed-citation xmlns:xlink="http://www.w3.org/1999/xlink" xlink:type="simple"><person-group><name name-style="western"><surname>Kobelt</surname><given-names>W</given-names></name><name name-style="western"><surname>Möllendorff</surname><given-names>OF</given-names></name></person-group> (<year>1899</year>)<article-title> Katalog der gegenwärtig lebend bekannten Pneumonopomen.</article-title><source>Nachrichtsblatt der Deutschen Malakozoologischen Gesellschaft </source><volume>31</volume>: <fpage>129</fpage>-<lpage>151</lpage>.</mixed-citation></ref><ref id="B24"><mixed-citation xmlns:xlink="http://www.w3.org/1999/xlink" xlink:type="simple"><person-group><name name-style="western"><surname>Laidlaw</surname><given-names>FF</given-names></name></person-group> (<year>1928</year>)<article-title> A list of land and freshwater Mollusca of the Malay Peninsular with notes.</article-title><source>Journal Malayan Branch Royal Asiatic Society </source><volume>6</volume>: <fpage>25</fpage>-<lpage>37</lpage>.</mixed-citation></ref><ref id="B5"><mixed-citation xmlns:xlink="http://www.w3.org/1999/xlink" xlink:type="simple"><person-group><name name-style="western"><surname>van Benthem</surname><given-names>Jutting WSS</given-names></name></person-group> (<year>1960</year>)<article-title> Some notes on land and freshwater Mollusca of Malaya.</article-title><source>Basteria </source><volume>24</volume>: <fpage>10</fpage>-<lpage>20</lpage>.</mixed-citation></ref><ref id="B34"><mixed-citation xmlns:xlink="http://www.w3.org/1999/xlink" xlink:type="simple"><person-group><name name-style="western"><surname>Pain</surname><given-names>T</given-names></name></person-group> (<year>1974</year>)<article-title> The land operculate genus <italic>Pollicaria</italic> Gould (Gastropoda), a systematic revision.</article-title><source>Journal of Conchology </source><volume>28</volume>: <fpage>173</fpage>-<lpage>178</lpage>.</mixed-citation></ref><ref id="B1"><mixed-citation xmlns:xlink="http://www.w3.org/1999/xlink" xlink:type="simple"><person-group><name name-style="western"><surname>Abbott</surname><given-names>RT</given-names></name></person-group> (<year>1989</year>)<source> Compendium of Landshells.</source><publisher-name>American Malacologists, Inc.</publisher-name>, <publisher-loc>MA</publisher-loc>, <lpage>240</lpage> pp.</mixed-citation></ref><ref id="B7"><mixed-citation xmlns:xlink="http://www.w3.org/1999/xlink" xlink:type="simple"><person-group><name name-style="western"><surname>Chan</surname><given-names>SY</given-names></name></person-group> (<year>1997</year>)<source> On <italic>Pollicaria elephas</italic> (de Morgan, 1885) West Malaysia. The Papustyla 11: 11–12.</source></mixed-citation></ref><ref id="B32"><mixed-citation xmlns:xlink="http://www.w3.org/1999/xlink" xlink:type="simple"><person-group><name name-style="western"><surname>Morgan</surname><given-names>J de</given-names></name></person-group> (<year>1885b</year>)<article-title> Note sur quelques espèces nouvelles de mollusques terrestres récruillis dans la Peninsula Malaise.</article-title><source>Le Naturaliste </source><volume>7</volume>: <fpage>68</fpage>-<lpage>70</lpage>.</mixed-citation></ref><ref id="B20"><mixed-citation xmlns:xlink="http://www.w3.org/1999/xlink" xlink:type="simple"><person-group><name name-style="western"><surname>Kobelt</surname><given-names>W</given-names></name></person-group> (<year>1902</year>)<source> Cyclophoridae. Das Tierreich, 16 Lieferung.</source><publisher-name>Verlag von R. Friedländer und Sohn</publisher-name>, <publisher-loc>Berlin</publisher-loc>, <lpage>663</lpage> pp.</mixed-citation></ref></ref-list></tp:taxon-treatment>
