# Supplementary material for: Taxonomic revision of the Elephant Pupinid snail genus Pollicaria Gould, 1856 (Prosobranchia, Pupinidae)
Source: Zookeys. 2013 Apr 11;(287):19–40. doi: 10.3897/zookeys.287.4617 (PMC3677354; doi:10.3897/zookeys.287.4617)
Supplement: XML Treatment for Pollicaria crossei [file zookeys.287.4617-treatment9.xml]

<!DOCTYPE tp:taxon-treatment
  PUBLIC "-//TaxonX//DTD Taxonomic Treatment Publishing DTD v0 20100105//EN" "tax-treatment-NSO.dtd">
<tp:taxon-treatment xmlns:tp="http://www.plazi.org/taxpub"><tp:treatment-meta><mixed-citation publication-type="journal"><person-group><name><surname>Kongim</surname><given-names>Bangon</given-names></name><name><surname>Sutcharit</surname><given-names>Chirasak</given-names></name><name><surname>Naggs</surname><given-names>Fred</given-names></name><name><surname>Panha</surname><given-names>Somsak</given-names></name></person-group><article-title>Taxonomic revision of the Elephant Pupinid snail genus 
                    <italic>Pollicaria</italic> Gould, 1856 (Prosobranchia, Pupinidae)</article-title><source>Zookeys</source><day>11</day><month>4</month><year>2013</year><volume>2013</volume><issue>287</issue><fpage>19</fpage><lpage>40</lpage><pub-id pub-id-type="doi">10.3897/zookeys.287.4617</pub-id></mixed-citation></tp:treatment-meta><tp:nomenclature><tp:taxon-name>
                            <tp:taxon-name-part taxon-name-part-type="genus">Pollicaria</tp:taxon-name-part>
                            <tp:taxon-name-part taxon-name-part-type="species">crossei</tp:taxon-name-part>
                        <object-id xmlns:xlink="http://www.w3.org/1999/xlink" xlink:type="simple">http://species-id.net/wiki/Pollicaria_crossei</object-id>
								</tp:taxon-name><tp:taxon-authority>(Dautzenberg and ďHamonville, 1887)</tp:taxon-authority><xref ref-type="fig" rid="F5">Figs 5F, G</xref><xref ref-type="fig" rid="F6">6F</xref><xref ref-type="table" rid="T1">Tables 1</xref><xref ref-type="table" rid="T2">2</xref><tp:nomenclature-citation-list><tp:nomenclature-citation><tp:taxon-name>Hybocystis crossei</tp:taxon-name><comment> Dautzenberg and ďHamonville, 1887: 220, pl. 8, fig. 4. Type locality: Than Moi, Tonkin. <xref ref-type="bibr" rid="B21">Kobelt and Möllendorff 1899</xref>: 137. <xref ref-type="bibr" rid="B20">Kobelt 1902</xref>: 290.</comment></tp:nomenclature-citation><tp:nomenclature-citation><tp:taxon-name>Pollicaria crossei</tp:taxon-name><comment>—Kobelt, 1902: 290.</comment></tp:nomenclature-citation></tp:nomenclature-citation-list></tp:nomenclature><tp:treatment-sec sec-type="Material examined"><title>Material examined.</title><p>Single specimens of the syntype deposited in MNHN, the figured specimen in original publication is designated here as the lectotype of <italic><tp:taxon-name>Hybocystis crossei</tp:taxon-name></italic> Dautzenberg and ďHamonville, 1887 MNHN 21304 (<xref ref-type="fig" rid="F5">Fig. 5F</xref>), and paralectotype RBINS 525390 (3 shells; the biggest one excluded). Cuc Phuong National Park, Ninh Binh, Vietnam: CUMZ 1521, 1522, 1588 (<xref ref-type="fig" rid="F5">Fig. 5G</xref>), 1593. Hulien Nature reserve, Vietnam: CUMZ 1590.</p></tp:treatment-sec><tp:treatment-sec sec-type="Description"><title>Description. </title><p><bold>Shell:</bold> Shell small, pupoid, bright orange. Periostracum thin, corneous; shell surface smooth. Whorls 5-6; sutures moderately impressed; apex obtuse; spire short. Last whorl large about two-thirds of shell height, distorted and flattened in front, ventrally rounded. Aperture rounded, with shallow to absent posterior angled groove. Peristome continuous, with thin parietal declining shoulder internally. Lip thickened, little expanded and duplicated; umbilicus narrow. Operculum thick, calcareous, concentric.</p><p><bold>Radula:</bold> Taenioglossate radula, teeth arrangement with central, lateral and marginal teeth similar in shape to <italic><tp:taxon-name>Pollicaria myersii</tp:taxon-name></italic>.</p></tp:treatment-sec><tp:treatment-sec sec-type="Distribution"><title>Distribution.</title><p>The previous records of <italic><tp:taxon-name>Pollicaria crossei</tp:taxon-name></italic> was from Than-Moi, Tonkin and Cuc Phuong National Park, Ninh Binh, Vietnam (<xref ref-type="bibr" rid="B10">Dautzenberg and ďHamonville 1887</xref>, <xref ref-type="bibr" rid="B50">Vermeulen and Maassen 2003</xref>).</p></tp:treatment-sec><tp:treatment-sec sec-type="Remarks"><title>Remarks.</title><p><italic><tp:taxon-name>Pollicaria crossei</tp:taxon-name></italic> has long been recognized as a subjective synonym of either <italic><tp:taxon-name>Pollicaria rochebruni</tp:taxon-name></italic> or <italic><tp:taxon-name>Pollicaria gravida</tp:taxon-name></italic> (<xref ref-type="bibr" rid="B20">Kobelt 1902</xref>, <xref ref-type="bibr" rid="B34">Pain 1974</xref>). However, the relatively smaller bright orange shell with thick, brown periostracum of <italic><tp:taxon-name>Pollicaria crossei</tp:taxon-name></italic> are a combination of characters that distinguish it from <italic><tp:taxon-name>Pollicaria rochebruni</tp:taxon-name></italic>. The bright orange shell with flattened whorls and shallow sutures distinguish it from <italic><tp:taxon-name>Pollicaria gravida</tp:taxon-name></italic> (<xref ref-type="table" rid="T1">Table 1</xref>, <xref ref-type="fig" rid="F3">Fig. 3A</xref>). Moreover, the karyotypic study of the smaller shell form of <italic><tp:taxon-name>Pollicaria gravida</tp:taxon-name></italic> sensu lato indicated a distinct species recognized as <italic><tp:taxon-name>Pollicaria crossei</tp:taxon-name></italic> (see <xref ref-type="bibr" rid="B23">Kongim et al. 2010</xref>).</p><!--PageBreak--></tp:treatment-sec><tp:treatment-sec><!--Section generated to contain objects referenced in tp:taxon-treatment.--><fig id="F5" position="float" orientation="portrait"><label>Figure 5.</label><caption><p>Shell morphology of <italic><tp:taxon-name>Pollicaria</tp:taxon-name></italic> spp. <bold>A–C</bold> <italic><tp:taxon-name>Pollicaria elephas</tp:taxon-name></italic> <bold>A</bold> lectotype of <italic><tp:taxon-name>Pollicaria elephas</tp:taxon-name></italic> (MNHN 21309) <bold>B</bold> lectotype of <italic><tp:taxon-name>Hybocystis jousseaumei</tp:taxon-name></italic> Morgan, 1885 (MNHN 21308), and <bold>C</bold> specimen from Gunung Kenting, Ipoh, Perak, Malaysia (CUMZ 1536) <bold>D, E</bold> <italic><tp:taxon-name>Pollicaria rochebruni</tp:taxon-name></italic> <bold>D</bold> lectotype (MNHN 21305), and <bold>E</bold> specimen from Phuong Nga National Park, Vietnam (CUMZ 1568) <bold>F, G</bold> <italic><tp:taxon-name>Pollicaria crossei</tp:taxon-name></italic>, <bold>F</bold> lectotype (MNHN 21304), and <bold>G</bold> specimen from Cuc Phuong National Park, Vietnam (CUMZ 1588).</p></caption><graphic xmlns:xlink="http://www.w3.org/1999/xlink" xlink:href="ZooKeys-287-019-g005.jpg" position="float" orientation="portrait" xlink:type="simple"/></fig><fig id="F6" position="float" orientation="portrait"><label>Figure 6.</label><caption><p>Radular morphology of <italic><tp:taxon-name>Pollicaria</tp:taxon-name></italic> spp. <bold>A</bold> <italic><tp:taxon-name>Pollicaria myersii</tp:taxon-name></italic> from Pahom, Vang Vieng, Laos (CUMZ 1572) <bold>B</bold> <italic><tp:taxon-name>Pollicaria mouhoti mouhoti</tp:taxon-name></italic> from Tam Wungdang, Phitsanulok (CUMZ 1533) <bold>C</bold> <italic><tp:taxon-name>Pollicaria mouhoti monochroma</tp:taxon-name></italic> ssp. n. from the type locality (paratype CUMZ 1548) <bold>D</bold> <italic><tp:taxon-name>Pollicaria elephas</tp:taxon-name></italic> from Gunung Kenting, Ipoh, Perak, Malaysia (CUMZ 1536) <bold>E</bold> <italic><tp:taxon-name>Pollicaria rochebruni</tp:taxon-name></italic> from Phuong Nga National Park, Vietnam (CUMZ 1568) <bold>F</bold> <italic><tp:taxon-name>Pollicaria crossei</tp:taxon-name></italic> from Cuc Phuong National Park, Ninh Binh Province, Vietnam (CUMZ 1588). Numbers indicated order of lateral and marginal teeth. Central tooth indicated by ‘<bold>C</bold>’.</p></caption><graphic xmlns:xlink="http://www.w3.org/1999/xlink" xlink:href="ZooKeys-287-019-g006.jpg" position="float" orientation="portrait" xlink:type="simple"/></fig><table-wrap id="T1" position="float" orientation="portrait"><label>Table 1.</label><caption><p>Comparative morphological characters and karyotype among <italic><tp:taxon-name>Pollicaria</tp:taxon-name></italic> species recognized in this study.</p></caption><table><tbody><tr><th rowspan="1" colspan="1"><bold>Characters</bold></th><th rowspan="1" colspan="1"><bold><italic><tp:taxon-name>Pollicaria gravida</tp:taxon-name></italic></bold></th><th rowspan="1" colspan="1"><bold><italic><tp:taxon-name>Pollicaria myersii</tp:taxon-name></italic></bold></th><th rowspan="1" colspan="1"><bold><italic><tp:taxon-name>Pollicaria mouhoti</tp:taxon-name></italic></bold></th><th rowspan="1" colspan="1"><bold><italic><tp:taxon-name>Pollicaria elephas</tp:taxon-name></italic></bold></th><th rowspan="1" colspan="1"><bold><italic><tp:taxon-name>Pollicaria rochebruni</tp:taxon-name></italic></bold></th><th rowspan="1" colspan="1"><bold><italic><tp:taxon-name>Pollicaria crossei</tp:taxon-name></italic></bold></th></tr><tr><td rowspan="1" colspan="1">Shell size (shell height)</td><td rowspan="1" colspan="1">small (height &lt;35 mm)</td><td rowspan="1" colspan="1">large (height &gt; 40 mm)</td><td rowspan="1" colspan="1">small to medium</td><td rowspan="1" colspan="1">large (height &gt; 40 mm)</td><td rowspan="1" colspan="1">medium (35 &lt; height &gt; 40 mm)</td><td rowspan="1" colspan="1">small (height &lt;35 mm)</td></tr><tr><td rowspan="1" colspan="1">Umbilicus</td><td rowspan="1" colspan="1">perforate</td><td rowspan="1" colspan="1">narrow</td><td rowspan="1" colspan="1">subumbilicate</td><td rowspan="1" colspan="1">narrow</td><td rowspan="1" colspan="1">narrow</td><td rowspan="1" colspan="1">narrow</td></tr><tr><td rowspan="1" colspan="1">Periostracum; shell colour</td><td rowspan="1" colspan="1">transparent; whitish to yellow</td><td rowspan="1" colspan="1">transparent; monochrome pale orange</td><td rowspan="1" colspan="1">transparent; monochrome black or with orange apex</td><td rowspan="1" colspan="1">transparent; yellow to orange</td><td rowspan="1" colspan="1">thicken corneous; reddish to orange</td><td rowspan="1" colspan="1">transparent; pale to deep orange</td></tr><tr><td rowspan="1" colspan="1">Sculpture on last whorl</td><td rowspan="1" colspan="1">absent</td><td rowspan="1" colspan="1">with thin wrinkle sculpture</td><td rowspan="1" colspan="1">with prominent wrinkle sculpture</td><td rowspan="1" colspan="1">with prominent wrinkle sculpture</td><td rowspan="1" colspan="1">absent</td><td rowspan="1" colspan="1">absent</td></tr><tr><td rowspan="1" colspan="1">Peristome shape; colour</td><td rowspan="1" colspan="1">rounded; as hell colour</td><td rowspan="1" colspan="1">slightly distorted; orange</td><td rowspan="1" colspan="1">slightly distorted; bright orange to reddish</td><td rowspan="1" colspan="1">rounded; as shell colour</td><td rowspan="1" colspan="1">rounded; as shell colour</td><td rowspan="1" colspan="1">rounded; as shell colour</td></tr><tr><td rowspan="1" colspan="1">Apertural groove</td><td rowspan="1" colspan="1">present</td><td rowspan="1" colspan="1">absent</td><td rowspan="1" colspan="1">absent</td><td rowspan="1" colspan="1">absent</td><td rowspan="1" colspan="1">present</td><td rowspan="1" colspan="1">present</td></tr><tr><td rowspan="1" colspan="1">Karyotype*</td><td rowspan="1" colspan="1">not available</td><td rowspan="1" colspan="1">4m+6sm+2st+ 1t</td><td rowspan="1" colspan="1">6m+4sm+2st+ 1t 7m+3sm+2st+ 1t</td><td rowspan="1" colspan="1">2m+6sm+2st+ 3t</td><td rowspan="1" colspan="1">3m+7sm+2st+ 1t</td><td rowspan="1" colspan="1">2m+8sm+2st+ 1t</td></tr></tbody></table><table-wrap-foot><fn><p>* Data from <xref ref-type="bibr" rid="B22">Kongim et al. (2009</xref>, <xref ref-type="bibr" rid="B23">2010</xref>); the chromosome morphology abbreviations: m, metacentric; sm, submetacentric; st, subtelocentric; t, telocentric.</p></fn></table-wrap-foot></table-wrap><table-wrap id="T2" position="float" orientation="portrait"><label>Table 2.</label><caption><p>Shell size variation among <italic><tp:taxon-name>Pollicaria</tp:taxon-name></italic> species recognized in this study.</p></caption><table><tbody><tr><th rowspan="2" colspan="1"><bold>Species, Locality and CUMZ nos.</bold></th><th rowspan="2" colspan="1"><bold>Number of adult shell examined</bold></th><th rowspan="1" colspan="3"><bold>Ranges, Mean ± SD in mm of:</bold></th><th rowspan="2" colspan="1"><bold>Whorl ranges</bold></th></tr><tr><th rowspan="1" colspan="1"><bold>Shell Height</bold></th><th rowspan="1" colspan="1"><bold>Shell Width</bold></th><th rowspan="1" colspan="1"><bold>h/d Ratio</bold></th></tr><tr><td rowspan="1" colspan="6"><italic><tp:taxon-name>Pollicaria gravida</tp:taxon-name></italic></td></tr><tr><td rowspan="1" colspan="1">UMZC and NHMUK collections</td><td rowspan="1" colspan="1">14</td><td rowspan="1" colspan="1">24.7–34.3 29.8 ± 2.54</td><td rowspan="1" colspan="1">14.6–19.0 17.4 ± 1.58</td><td rowspan="1" colspan="1">1.65–1.82 1.71 ± 0.12</td><td rowspan="1" colspan="1">5¾-6¼</td></tr><tr><td rowspan="1" colspan="6"><italic><tp:taxon-name>Pollicaria myersii</tp:taxon-name></italic></td></tr><tr><td rowspan="1" colspan="1">Pahom, Vang Vieng, Laos: 1520, 1572</td><td rowspan="1" colspan="1">10</td><td rowspan="1" colspan="1">37.8–50.6 43.4 ± 3.94</td><td rowspan="1" colspan="1">18.6–23.9 21.1 ± 1.68</td><td rowspan="1" colspan="1">1.97–2.16 2.06 ± 0.05</td><td rowspan="1" colspan="1">6¾-7</td></tr><tr><td rowspan="1" colspan="6"><italic><tp:taxon-name>Pollicaria mouhoti mouhoti</tp:taxon-name></italic></td></tr><tr><td rowspan="1" colspan="1">Namnao N. P., Phetchabun: 1538, 1574</td><td rowspan="1" colspan="1">7</td><td rowspan="1" colspan="1">36.2–41.5 37.6 ± 1.74</td><td rowspan="1" colspan="1">18.4–21.6 19.6 ± 0.96</td><td rowspan="1" colspan="1">1.85–1.99 1.92 ± 0.05</td><td rowspan="1" colspan="1">6½</td></tr><tr><td rowspan="1" colspan="1">Phu Kiew Wildlife Sanctuary, Chaiyaphum: 1551, 1528, 1529, 1571</td><td rowspan="1" colspan="1">65</td><td rowspan="1" colspan="1">33.6–44.1 37.7 ± 2.26</td><td rowspan="1" colspan="1">17.8–23.3 19.5 ± 1.20</td><td rowspan="1" colspan="1">1.86–2.14 1.94 ± 0.06</td><td rowspan="1" colspan="1">6–6¾</td></tr><tr><td rowspan="1" colspan="1">Tam Wungdang, Phitsanulok: 1533, 1537</td><td rowspan="1" colspan="1">40</td><td rowspan="1" colspan="1">33.4–40.8 36.7 ± 1.81</td><td rowspan="1" colspan="1">17.6–21.2 19.0 ± 0.83</td><td rowspan="1" colspan="1">1.86–2.05 1.93 ± 0.05</td><td rowspan="1" colspan="1">6–6½</td></tr><tr><td rowspan="1" colspan="1">Wat Pa-Mamuang, Phitsanulok: 1541</td><td rowspan="1" colspan="1">13</td><td rowspan="1" colspan="1">33.9–40.4 37.7 ± 2.12</td><td rowspan="1" colspan="1">18.4–20.2 19.6 ±0.78</td><td rowspan="1" colspan="1">1.82–2.04 1.92 ± 0.06</td><td rowspan="1" colspan="1">6–6½</td></tr><tr><td rowspan="1" colspan="6"><italic><tp:taxon-name>Pollicaria mouhoti monochroma</tp:taxon-name></italic> ssp. n.</td></tr><tr><td rowspan="1" colspan="1">Phu Phalom, Loei: 1547</td><td rowspan="1" colspan="1">23</td><td rowspan="1" colspan="1">31.1–42.6 38.2 ± 2.52</td><td rowspan="1" colspan="1">17.9–21.4 19.4 ± 0.97</td><td rowspan="1" colspan="1">1.55–2.15 1.98 ± 0.11</td><td rowspan="1" colspan="1">6–6½</td></tr><tr><td rowspan="1" colspan="1">Tam Pha Bing, Loei: 1561, 1562</td><td rowspan="1" colspan="1">134</td><td rowspan="1" colspan="1">30.5–39.1 34.5 ± 2.09</td><td rowspan="1" colspan="1">16.4–20.6 18.4 ± 1.03</td><td rowspan="1" colspan="1">1.78–2.13 1.88 ± 0.05</td><td rowspan="1" colspan="1">5¾-6½</td></tr><tr><td rowspan="1" colspan="1">Tam Pha Singh, Loei: 1543</td><td rowspan="1" colspan="1">33</td><td rowspan="1" colspan="1">29.6–37.9 33.8 ± 2.41</td><td rowspan="1" colspan="1">15.8–19.5 17.6 ± 1.03</td><td rowspan="1" colspan="1">1.71–2.00 1.92 ± 0.06</td><td rowspan="1" colspan="1">5¾-6¼</td></tr><tr><td rowspan="1" colspan="1">Wat Tam Pha Poo, Loei: 1545</td><td rowspan="1" colspan="1">56</td><td rowspan="1" colspan="1">30.2–36.7 32.5 ± 1.37</td><td rowspan="1" colspan="1">16.1–19.3 17.2 ± 0.64</td><td rowspan="1" colspan="1">1.76–2.00 1.89 ± 0.05</td><td rowspan="1" colspan="1">5¾-6</td></tr><tr><td rowspan="1" colspan="6"><italic><tp:taxon-name>Pollicaria elephas</tp:taxon-name></italic></td></tr><tr><td rowspan="1" colspan="1">Ampang Baru, Ipoh, Perak, Malaysia: 1535</td><td rowspan="1" colspan="1">51</td><td rowspan="1" colspan="1">36.4–51.1 43.9 ± 3.12</td><td rowspan="1" colspan="1">19.4–24.5 21.9 ± 1.31</td><td rowspan="1" colspan="1">1.85–2.12 2.01 ± 0.06</td><td rowspan="1" colspan="1">6–6¾</td></tr><tr><td rowspan="1" colspan="1">Gunung Kenting, Ipoh, Perak, Malaysia: 1534, 1536, 1596</td><td rowspan="1" colspan="1">182</td><td rowspan="1" colspan="1">36.4–49.9, 42.3 ± 2.34</td><td rowspan="1" colspan="1">11.1–25.6 21.9 ± 1.64</td><td rowspan="1" colspan="1">1.78–3.79 1.4 ± 0.15</td><td rowspan="1" colspan="1">6–6¾ </td></tr><tr><td rowspan="1" colspan="6"><italic><tp:taxon-name>Pollicaria rochebruni</tp:taxon-name></italic></td></tr><tr><td rowspan="1" colspan="1">Cuc Phuong N. P., Vietnam: 1521, 1532</td><td rowspan="1" colspan="1">8</td><td rowspan="1" colspan="1">32.6–42.3 40.1 ± 2.26</td><td rowspan="1" colspan="1">18.1–22.9 20.6 ± 1.66</td><td rowspan="1" colspan="1">1.80–2.09 1.95 ± 0.11</td><td rowspan="1" colspan="1">6¼</td></tr><tr><td rowspan="1" colspan="1">Phuong Nga N. P., Vietnam: 1523, 1539, 1552</td><td rowspan="1" colspan="1">5</td><td rowspan="1" colspan="1">37.8–45.0 40.8 ± 2.74</td><td rowspan="1" colspan="1">20.0–21.8 20.7 ± 0.71</td><td rowspan="1" colspan="1">1.89–2.07 1.97 ± 0.07</td><td rowspan="1" colspan="1">6¼-6¾</td></tr><tr><td rowspan="1" colspan="6"><italic><tp:taxon-name>Pollicaria crossei</tp:taxon-name></italic></td></tr><tr><td rowspan="1" colspan="1">Cuc Phuong N. P., Vietnam: 1521, 1522, 1588</td><td rowspan="1" colspan="1">10</td><td rowspan="1" colspan="1">32.6–38.0 35.3 ± 1.74</td><td rowspan="1" colspan="1">17.6–18.9 18.9 ± 1.01</td><td rowspan="1" colspan="1">1.82–1.93 1.87 ± 0.06</td><td rowspan="1" colspan="1">6¼</td></tr><tr><td rowspan="1" colspan="1">Hulien, Vietnam: 1590</td><td rowspan="1" colspan="1">5</td><td rowspan="1" colspan="1">32.7–36.2 34.9 ± 1.43</td><td rowspan="1" colspan="1">18.0–19.8 18.7 ± 0.07</td><td rowspan="1" colspan="1">1.82–1.93 1.87 ± 0.05</td><td rowspan="1" colspan="1">6¼</td></tr></tbody></table></table-wrap><fig id="F3" position="float" orientation="portrait"><label>Figure 3.</label><caption><p>General anatomy, genitalia and spermatophore of <italic><tp:taxon-name>Pollicaria mouhoti mouhoti</tp:taxon-name></italic>. <bold>A</bold> Right side of snail showing male genital organ <bold>B</bold> Left side of snail showing pallial cavity and circulatory system <bold>C</bold> Male genital organ <bold>D</bold> Female genital organ <bold>E</bold> Spermatophore from uterus.</p></caption><graphic xmlns:xlink="http://www.w3.org/1999/xlink" xlink:href="ZooKeys-287-019-g003.jpg" position="float" orientation="portrait" xlink:type="simple"/></fig></tp:treatment-sec><ref-list><ref id="B22"><mixed-citation xmlns:xlink="http://www.w3.org/1999/xlink" xlink:type="simple"><person-group><name name-style="western"><surname>Kongim</surname><given-names>B</given-names></name><name name-style="western"><surname>Sutcharit</surname><given-names>C</given-names></name><name name-style="western"><surname>Tongkerd</surname><given-names>P</given-names></name><name name-style="western"><surname>Panha</surname><given-names>S</given-names></name></person-group> (<year>2009</year>)<article-title> Karyotype differentiation within the Elephant Pupinid snail, <italic>Pollicaria mouhoti</italic> (Pfeiffer, 1862) (Caenogastropoda: Pupinidae).</article-title><source>The Natural History Journal of Chulalongkorn University </source><volume>9</volume>: <fpage>201</fpage>-<lpage>208</lpage>.</mixed-citation></ref><ref id="B23"><mixed-citation xmlns:xlink="http://www.w3.org/1999/xlink" xlink:type="simple"><person-group><name name-style="western"><surname>Kongim</surname><given-names>B</given-names></name><name name-style="western"><surname>Sutcharit</surname><given-names>C</given-names></name><name name-style="western"><surname>Tongkerd</surname><given-names>P</given-names></name><name name-style="western"><surname>Tan</surname><given-names>SHA</given-names></name><name name-style="western"><surname>Quynh</surname><given-names>NX</given-names></name><name name-style="western"><surname>Naggs</surname><given-names>F</given-names></name><name name-style="western"><surname>Panha</surname><given-names>S</given-names></name></person-group> (<year>2010</year>)<article-title> Karyotype variation in the genus <italic>Pollicaria</italic> (Caenogastropoda: Pupinidae).</article-title><source>Zoological Studies </source><volume>49</volume>: <fpage>125</fpage>-<lpage>131</lpage>.</mixed-citation></ref><ref id="B21"><mixed-citation xmlns:xlink="http://www.w3.org/1999/xlink" xlink:type="simple"><person-group><name name-style="western"><surname>Kobelt</surname><given-names>W</given-names></name><name name-style="western"><surname>Möllendorff</surname><given-names>OF</given-names></name></person-group> (<year>1899</year>)<article-title> Katalog der gegenwärtig lebend bekannten Pneumonopomen.</article-title><source>Nachrichtsblatt der Deutschen Malakozoologischen Gesellschaft </source><volume>31</volume>: <fpage>129</fpage>-<lpage>151</lpage>.</mixed-citation></ref><ref id="B20"><mixed-citation xmlns:xlink="http://www.w3.org/1999/xlink" xlink:type="simple"><person-group><name name-style="western"><surname>Kobelt</surname><given-names>W</given-names></name></person-group> (<year>1902</year>)<source> Cyclophoridae. Das Tierreich, 16 Lieferung.</source><publisher-name>Verlag von R. Friedländer und Sohn</publisher-name>, <publisher-loc>Berlin</publisher-loc>, <lpage>663</lpage> pp.</mixed-citation></ref><ref id="B10"><mixed-citation xmlns:xlink="http://www.w3.org/1999/xlink" xlink:type="simple"><person-group><name name-style="western"><surname>Dautzenberg</surname><given-names>P</given-names></name><name name-style="western"><surname>ďHamonville</surname><given-names>L</given-names></name></person-group> (<year>1887</year>)<article-title> Description ďespèces nouvelles du Tonkin et observations sur quelques autres molluscque de la même région.</article-title><source>Journal de Conchyliologie </source><volume>35</volume>: <fpage>213</fpage>-<lpage>225</lpage>.</mixed-citation></ref><ref id="B50"><mixed-citation xmlns:xlink="http://www.w3.org/1999/xlink" xlink:type="simple"><person-group><name name-style="western"><surname>Vermeulen</surname><given-names>JJ</given-names></name><name name-style="western"><surname>Maassen</surname><given-names>WJM</given-names></name></person-group> (<year>2003</year>)<source> The non-marine mollusks fauna of the Pu Luong, Cuc Phuong, Phu Ly and Ha Long regions in Northern Vietnam. A survey for the Vietnam Programme of FFI (Flora and Fauna International), 35 pp.</source></mixed-citation></ref><ref id="B34"><mixed-citation xmlns:xlink="http://www.w3.org/1999/xlink" xlink:type="simple"><person-group><name name-style="western"><surname>Pain</surname><given-names>T</given-names></name></person-group> (<year>1974</year>)<article-title> The land operculate genus <italic>Pollicaria</italic> Gould (Gastropoda), a systematic revision.</article-title><source>Journal of Conchology </source><volume>28</volume>: <fpage>173</fpage>-<lpage>178</lpage>.</mixed-citation></ref></ref-list></tp:taxon-treatment>
